# Supplementary material for: Are Cardiac Autonomic Nervous System Activity and Perceived Stress Related to Functional Somatic Symptoms in Adolescents? The TRAILS Study
Source: PLoS One. 2016 Apr 18;11(4):e0153318. doi: 10.1371/journal.pone.0153318 (PMC4835073; doi:10.1371/journal.pone.0153318)
Supplement: S1 Dataset — (XLSX) [file pone.0153318.s001.xlsx]

## Sheet: plosone_all
Exercise	Smoking	Unpleasantness_stress	Arousal_stress	Unpleasantness_after	Arousal_after	Unpleasantness_before	Arousal_before	weight_factor	sex	dept3	bmi	HF_HRV_stress_robust	T3med	PEP_after	PEP_before	clusterGI_H	clusterO_D_MP	HF_HRV_after	stress_responseHRV	stress_responsePEP	FSST3	PEP_stress	HF_HRV_stress	HF_HRV_before	PEP_stress_robust
4	1	3	7	3	7	3	7	0.7971	0	15	21.5971	5.77455	0	142	132	1.5	1.65714	6.2335	0.0393169	16	1.57143	126	6.19419	4.16999	134.667
2	0	7	6	3	1	5	2	1.0639	0	7	20.8948	7.62916	0	116.667	124	1.83333	1.19048	7.78723	1.86008	17.3333	1.57143	106.667	6.7306	8.59068	116
1	0	9	9	1	1	1	1	0.8041	1	8	17.0176	7.83377	0	119.333	120	1.83333	1.11429	8.65968	0.0184186	2.66667	1.57143	117.333	8.64127	7.44164	119.333
0	1	7	6	2	1	3	3	1.2487	0	5	21.6098	7.44612	0	95.3333	132	2	0.666667	#NULL!	#NULL!	20	1.42857	112	7.23409	6.47776	119.333
4	0	3	3	2	2	2	2	0.9075	0	4	17.6709	5.92342	0	134.667	132	1.5	0.87619	5.62332	0.0287976	10	1.28571	124.667	5.59453	4.82082	130
4	0	7	6	1	2	3	8	1.2487	0	5	20.8021	6.09798	0	130.667	140	1.5	1.17143	6.03989	-0.600071	30.6667	1.28571	109.333	6.63996	5.44271	130
3	1	4	1	4	3	5	3	0.7018	0	9	16.9526	6.1773	0	122	132	1	1.5619	5.65545	-1.97574	50	1.28571	82	7.63119	4.88207	85.3333
2	0	4	6	6	3	3	3	1.2487	0	10	19.5999	7.55976	0	131.333	152	1.5	1	7.06623	1.03904	32.6667	1.28571	119.333	6.02719	6.68801	132.667
1	1	9	9	1	1	5	1	1.2487	0	11	23.3949	8.48034	0	124	124	1.5	1.07619	7.62544	0.310364	13.3333	1.28571	110.667	7.31508	7.58771	116
1	1	5	4	1	1	3	2	0.7971	0	4	22.7694	9.71634	0	134.667	120	1.16667	1.19048	9.87024	1.75804	-0.666667	1.28571	135.333	8.11221	9.54202	136.667
5	0	8	5	3	3	8	1	0.7971	0	12	23.622	7.20768	1	120.667	#NULL!	1.33333	1.05714	7.5688	0.102391	#NULL!	1.14286	#NULL!	7.46641	7.55861	#NULL!
4	0	4	3	3	2	3	2	0.8523	1	2	20.15	6.83323	0	156	156	1	1.17143	6.91408	-0.24478	6	1.14286	150	7.15886	6.69337	148
3	0	3	8	3	7	3	7	0.7018	0	8	22.0238	6.53611	0	#NULL!	124	0.666667	1.67619	5.93014	-0.446756	#NULL!	1.14286	118.667	6.40219	5.95543	122
3	1	4	2	4	2	4	2	0.8955	0	10	30.7059	7.11213	1	112	108	1.5	1	7.10997	0.970068	2.66667	1.14286	109.333	6.1399	6.3689	108
3	0	6	5	#NULL!	#NULL!	4	2	0.7018	0	9	25.728	9.50673	0	143.333	144	1.33333	1.51429	10.1629	1.72726	60	1.14286	84	8.43568	8.24612	87.3333
2	0	7	3	3	2	4	2	1.0013	0	9	18.7209	7.35473	0	#NULL!	140	1.33333	1.15238	6.71305	0.29625	#NULL!	1.14286	140	6.4168	6.50217	143.333
1	0	5	3	3	1	2	1	0.7971	0	11	19.9856	7.55393	1	122.667	#NULL!	1	1.09524	7.24309	1.03512	#NULL!	1.14286	93.3333	6.45697	7.49209	93.3333
0	0	4	5	3	3	3	6	0.8955	0	7	21.5664	8.45809	0	131.333	124	1.5	1.34286	8.47399	0.766508	#NULL!	1.14286	#NULL!	7.70749	6.76348	#NULL!
7	1	4	6	3	4	3	6	0.9075	0	8	21.6656	7.10746	0	141.333	136	0.666667	1.34286	6.02473	-0.0627718	2	1	139.333	6.08751	5.11793	140.667
7	0	3	5	2	2	2	2	0.9075	0	9	20.7751	7.79657	1	108	100	1.33333	0.390476	8.38338	0.985264	1.33333	1	106.667	7.39811	7.66647	108
6	0	7	3	2	2	2	1	0.7926	1	7	20.894	8.48977	0	#NULL!	144	1	0.72381	7.93388	-0.562535	#NULL!	1	88.6667	8.49642	7.095	96
5	0	5	5	1	1	4	9	1.2487	0	9	24.3997	6.80242	0	129.333	124	1	0.742857	7.00148	0.370093	7.33333	1	122	6.63139	5.93569	122.667
5	0	3	3	1	2	2	1	0.7926	1	8	32.9682	5.66504	0	#NULL!	92	1.5	0.666667	4.9561	-1.30326	#NULL!	1	90	7.27401	5.97076	90.6667
5	1	4	3	3	3	3	2	0.7018	0	5	20.1135	#NULL!	0	120	#NULL!	1	0.780952	6.929	-0.164332	#NULL!	1	119.333	7.09333	5.95311	116
4	0	9	5	1	1	3	2	0.7018	0	7	25.8957	#NULL!	0	#NULL!	#NULL!	1.33333	1.06667	8.20392	#NULL!	#NULL!	1	#NULL!	#NULL!	6.62727	#NULL!
4	1	5	5	5	2	3	1	1.0013	0	9	19.8171	7.39729	0	84.6667	84	1	1.11429	7.43983	0.491453	#NULL!	1	#NULL!	7.20835	7.6998	#NULL!
3	0	8	7	2	2	4	2	0.7971	0	5	17.2938	#NULL!	0	122.667	136	1	0.857143	8.85425	1.17	30	1	106	8.01609	9.18609	124
3	0	3	2	2	2	2	2	1.0013	0	6	21.0982	8.42544	0	116	112	0.833333	0.742857	7.20652	0.0962635	15.3333	1	100.667	7.11025	6.56024	115.333
3	0	5	5	2	1	2	2	0.7018	0	8	17.9909	5.10071	0	142.667	140	1.33333	0.704762	5.17962	0.166984	26.6667	1	116	5.01264	4.95948	140
2	0	2	2	7	2	3	3	1.2473	1	5	21.9646	5.26756	0	136	140	1	0.685714	6.00613	0.0822244	12	1	128	6.37502	6.45724	138
2	1	9	9	3	5	5	3	1.0013	0	11	22.6675	5.62574	0	135.333	136	0.833333	1.0381	4.85991	-1.66915	4.66667	1	131.333	6.64854	4.97939	140.667
2	0	5	1	1	1	7	1	0.9075	0	6	19.4477	8.8299	0	120	124	0.833333	1.15238	7.86836	0.130507	6.66667	1	117.333	8.64298	8.77348	119.333
2	1	5	4	3	2	3	2	0.7018	0	8	17.243	5.67915	0	132.667	140	1	0.761905	5.75884	-0.180826	8.66667	1	131.333	5.93967	5.24111	134
2	0	5	4	2	1	3	5	0.7885	0	2	27.4664	7.34556	0	118.667	128	1	1	7.46891	#NULL!	22	1	106	6.71414	#NULL!	116
2	0	9	5	1	9	5	5	0.8126	1	6	16.5128	6.5106	0	124	124	1.33333	0.742857	7.07816	0.209333	4	1	120	6.86883	6.49694	126.667
1	1	1	1	2	1	2	1	0.9075	0	6	21.3339	6.64322	0	122.667	132	1.16667	0.952381	6.18063	-1.19908	9.33333	1	122.667	7.37971	5.37245	132.667
1	1	5	4	#NULL!	#NULL!	2	2	0.7971	0	7	21.788	#NULL!	0	#NULL!	#NULL!	1	0.742857	#NULL!	#NULL!	#NULL!	1	#NULL!	#NULL!	#NULL!	#NULL!
1	1	3	2	2	2	2	2	0.9075	0	7	18.3443	6.74921	0	134	144	1.16667	0.742857	6.83691	0.646607	25.3333	1	118.667	6.19031	5.60139	130.667
1	0	5	4	2	1	2	1	0.9075	0	4	26.2281	8.24387	0	138	132	1.33333	0.704762	8.51403	-0.102673	#NULL!	1	#NULL!	8.6167	7.31503	#NULL!
0	0	6	3	2	3	2	2	1.0824	1	5	18.688	#NULL!	0	131.333	#NULL!	0.833333	#NULL!	#NULL!	#NULL!	#NULL!	1	#NULL!	#NULL!	#NULL!	#NULL!
0	1	4	5	3	3	3	5	0.7018	0	9	24.5131	#NULL!	0	#NULL!	#NULL!	0.833333	0.780952	6.30578	#NULL!	#NULL!	1	#NULL!	#NULL!	5.895	#NULL!
0	0	9	3	1	2	3	2	1.2473	1	5	29.6922	9.6962	0	#NULL!	116	1.33333	1.01905	9.89871	0.677675	#NULL!	1	#NULL!	9.22103	9.36641	#NULL!
7	1	1	9	1	9	1	6	0.9649	1	11	22.7701	#NULL!	0	86	92	0.666667	1	4.7666	-0.051199	#NULL!	0.857143	#NULL!	5.36426	5.31306	88.6667
7	0	5	8	2	2	2	1	1.2487	0	3	19.6002	7.1255	0	124.667	132	1.16667	0.333333	6.4978	1.02612	21.3333	0.857143	110.667	5.95176	6.97788	116.667
7	0	3	3	9	1	1	1	0.8523	1	11	20.3487	4.9132	1	96	92	1.33333	0.466667	5.05667	-1.27367	6	0.857143	90	6.33034	4.59645	96.6667
6	1	4	4	3	4	7	3	1.2487	0	7	20.4536	6.43789	0	#NULL!	#NULL!	1	#NULL!	5.39243	#NULL!	#NULL!	0.857143	#NULL!	6.51382	#NULL!	#NULL!
6	0	8	4	2	1	3	2	0.7971	0	5	24.5943	2.29481	0	#NULL!	#NULL!	0.833333	0.666667	2.05207	-0.224951	#NULL!	0.857143	#NULL!	2.60717	2.38222	#NULL!
6	0	5	5	4	4	4	2	1.0013	0	4	19.4729	7.14604	0	114.667	136	0.833333	0.819048	7.52309	0.878191	24	0.857143	112	7.17074	8.04893	112
5	0	3	5	3	5	5	2	1.2487	0	4	22.0072	6.87515	0	81.3333	#NULL!	1.33333	0.666667	7.8617	1.14876	#NULL!	0.857143	84	6.71294	6.87726	86.6667
5	0	7	5	4	4	6	2	0.9649	1	9	15.426	#NULL!	0	#NULL!	#NULL!	0.833333	0.761905	6.93396	#NULL!	#NULL!	0.857143	#NULL!	#NULL!	6.832	#NULL!
5	0	6	5	7	5	3	2	0.7885	0	6	21.5909	9.25986	0	124	112	1	0.704762	9.03674	1.07292	#NULL!	0.857143	#NULL!	7.96382	8.45023	#NULL!
5	0	6	6	4	4	3	4	0.8523	1	4	22.5046	5.32599	0	144	144	0.833333	0.895238	4.8802	-0.783692	6	0.857143	138	5.7807	4.99701	143.333
4	0	4	7	7	4	4	6	0.9075	0	8	19.9175	7.92621	0	134.667	144	1	0.685714	7.12251	-0.202359	#NULL!	0.857143	#NULL!	7.53577	7.33341	#NULL!
4	0	7	7	3	2	3	2	0.7971	0	6	22.753	#NULL!	0	#NULL!	128	0.833333	0.485714	8.57948	0.473264	#NULL!	0.857143	102.667	8.10621	8.24993	108.667
4	0	3	2	2	2	2	2	0.8955	0	1	20.1757	6.85419	1	#NULL!	116	0.833333	0.87619	6.80504	0.5286	#NULL!	0.857143	113.333	6.27644	6.59935	120.667
4	0	5	3	3	1	4	4	1.0013	0	5	21.6787	6.53318	0	143.333	#NULL!	0.833333	0.638095	6.59798	-0.397481	#NULL!	0.857143	136.667	6.99546	6.09961	140.667
4	1	3	2	2	2	2	2	0.7018	0	3	25.5719	6.99779	0	#NULL!	#NULL!	0.833333	0.838095	6.94979	1.31352	#NULL!	0.857143	#NULL!	6.14183	7.45535	#NULL!
3	0	2	2	1	1	1	2	1.2487	0	3	18.887	7.35766	0	132.667	132	0.833333	1.05714	7.54561	0.376076	8	0.857143	124.667	7.16953	6.45067	130
3	0	6	7	3	3	3	5	0.8955	0	14	19.326	7.62758	0	151.333	152	1.33333	0.685714	6.65696	1.27839	20.6667	0.857143	131.333	5.37857	6.13428	142
3	1	1	1	1	1	1	1	1.2487	0	2	20.754	7.32178	0	158	156	0.833333	1.11429	7.22482	-0.230753	3.33333	0.857143	154.667	7.52376	7.29301	154
3	0	2	1	1	1	1	1	0.7885	0	6	22.2495	#NULL!	0	104	#NULL!	1.33333	0.666667	7.30674	0.00786521	#NULL!	0.857143	#NULL!	7.29887	6.73305	#NULL!
3	0	5	7	3	4	2	5	0.7926	1	8	18.8222	7.63564	0	140	132	0.833333	0.466667	8.57276	0.55885	8	0.857143	132	8.94442	9.50327	137.333
2	1	4	5	8	2	7	3	1.0013	0	9	24.2851	7.70458	0	132	136	1	0.704762	8.20732	1.09865	16.6667	0.857143	119.333	7.10866	6.82281	130
2	0	6	5	8	2	5	5	1.0824	1	4	23.1264	9.23075	0	104	88	0.833333	1	8.27839	0.886211	22.6667	0.857143	81.3333	8.0592	8.94541	90
2	0	2	2	1	1	1	1	1.2487	0	1	22.0554	8.0028	0	132	136	0.833333	0.666667	8.43659	0.728052	10.6667	0.857143	125.333	7.70854	7.95248	129.333
2	1	4	5	2	1	2	1	1.2487	0	3	24.2689	7.77013	0	#NULL!	#NULL!	1.33333	0.666667	7.13491	-0.23936	#NULL!	0.857143	#NULL!	7.74567	7.50631	#NULL!
2	0	6	5	3	2	5	5	0.7885	0	2	18.5219	6.33851	0	132	136	1	0.333333	7.02394	0.279644	2.66667	0.857143	133.333	6.7443	6.38035	136.667
2	0	2	6	1	1	3	3	0.7885	0	9	18.4707	6.42468	0	#NULL!	156	0.833333	0.685714	5.79619	-1.42197	#NULL!	0.857143	134.667	7.55954	6.13757	142
1	0	5	5	3	2	2	2	0.7971	0	8	18.6893	5.6209	0	125.333	112	1.33333	0.666667	4.87428	-0.82262	2	0.857143	123.333	5.6969	4.20261	126.667
1	0	4	5	2	2	2	1	1.2487	0	6	20.8917	10.006	0	#NULL!	124	1.16667	1	9.78851	2.62839	#NULL!	0.857143	114.667	7.16011	8.62461	124.667
1	1	8	4	1	1	3	1	0.8955	0	1	29.4141	7.349	0	133.333	128	0.833333	0.8	7.1675	-0.761398	11.3333	0.857143	122	7.9289	6.59957	132
1	0	6	5	4	4	4	2	0.9649	1	8	22.5705	6.79655	0	#NULL!	128	0.666667	1.33333	5.82816	-0.508759	#NULL!	0.857143	122	6.33692	5.78583	#NULL!
1	1	7	2	4	3	3	3	1.2487	0	6	23.2081	7.41722	0	141.333	140	1	0.333333	6.78741	-0.0052391	4	0.857143	137.333	6.79264	6.18972	142
0	0	3	4	3	3	3	3	1.0013	0	5	26.1114	7.58979	0	96	100	0.833333	0.8	7.23636	0.616895	7.33333	0.857143	92.6667	7.56186	8.17876	97.3333
0	1	5	5	1	1	1	1	0.6634	1	6	21.4319	8.65978	0	#NULL!	128	0.833333	1.53333	8.82468	0.503223	#NULL!	0.857143	128.667	8.32146	7.53862	127.333
0	0	3	2	2	2	3	3	1.2473	1	7	18.0217	5.73365	0	125.333	108	1	0.666667	5.16977	-0.665673	4.66667	0.857143	120.667	5.83545	4.73051	120.667
0	0	3	4	5	5	5	1	0.8955	0	3	18.4277	7.93088	0	124	124	0.833333	1	7.30158	0.0996429	6.66667	0.857143	117.333	7.20194	6.77956	116.667
0	1	4	1	4	2	4	2	0.8523	1	2	25.2577	6.2423	0	125.333	128	1	0.666667	6.30926	0.202578	11.3333	0.857143	116.667	6.21463	6.41721	117.333
7	1	3	5	6	3	3	3	0.7885	0	2	20.895	8.13504	0	141.333	#NULL!	1	0	8.20133	-0.334625	#NULL!	0.714286	132.667	8.53596	7.78353	134.667
7	0	7	4	6	3	3	4	0.7885	0	10	18.1783	8.13445	0	#NULL!	116	0.666667	1	8.33248	0.847015	#NULL!	0.714286	#NULL!	7.53381	8.38082	#NULL!
7	1	4	3	4	3	3	2	0.7018	0	5	23.0116	8.25834	0	133.333	#NULL!	0.333333	1.05714	7.48698	0.551187	#NULL!	0.714286	#NULL!	7.03515	7.58633	#NULL!
7	0	3	3	3	3	3	3	1.2487	0	2	22.611	6.74156	0	94	92	0.833333	0.742857	6.23656	0.165192	4	0.714286	90	6.41404	6.57923	94.6667
6	0	4	5	1	9	2	1	1.2487	0	1	19.5589	6.80599	0	142	#NULL!	0.833333	0.666667	6.05065	#NULL!	#NULL!	0.714286	130.667	#NULL!	5.77091	140.667
6	0	5	1	5	1	5	1	0.7885	0	16	21.8704	6.28148	0	123.333	132	0.666667	1	6.12389	-0.0929924	26	0.714286	106	6.53627	6.44328	111.333
6	0	5	1	1	1	5	7	0.8523	1	2	18.7122	8.28271	0	115.333	120	1	0.0571429	8.54166	-0.140247	40	0.714286	80	8.6819	7.31208	80.6667
6	1	4	5	6	4	2	2	1.2473	1	5	20.3009	5.44584	0	152	144	1	0.0190476	5.62421	-0.287667	2.66667	0.714286	149.333	5.91188	4.95266	148
6	0	3	3	2	2	2	2	0.7926	1	3	20.2502	8.64479	0	122.667	#NULL!	0.666667	0.657143	7.77193	0.52151	#NULL!	0.714286	96.6667	7.25042	7.70527	118
6	0	5	6	3	2	8	3	1.2473	1	1	20.5456	6.73507	0	152.667	156	0.833333	0.447619	5.41164	-0.417129	52	0.714286	104	6.39625	5.97912	135.333
5	0	7	2	3	1	1	1	1.0013	0	9	19.6709	#NULL!	0	#NULL!	#NULL!	0.666667	0.761905	8.18861	#NULL!	#NULL!	0.714286	#NULL!	7.16683	#NULL!	#NULL!
5	0	6	6	7	2	6	2	0.8523	1	0	22.3631	6.14869	0	145.333	144	1	0.333333	7.01006	0.0969397	-1.33333	0.714286	146.667	6.91312	4.80339	144.667
5	1	5	4	2	2	2	1	0.7926	1	1	18.9289	8.32835	0	138.667	152	1	0.333333	8.07776	-0.605226	23.3333	0.714286	128.667	8.68299	6.83509	134.667
4	0	3	3	1	1	2	1	1.0013	0	3	22.1467	8.0496	0	123.333	124	0.833333	0.72381	7.42086	1.42408	23.3333	0.714286	100.667	5.99678	7.33119	120
4	0	3	5	2	2	2	1	1.0013	0	6	18.6541	7.0074	0	108	112	0.833333	0.666667	7.06128	-0.359663	8.66667	0.714286	103.333	7.9834	7.62373	108.667
4	0	7	3	2	1	4	1	0.8955	0	3	23.3406	8.8417	0	148	152	0.833333	0.666667	8.59224	0.160468	13.3333	0.714286	138.667	8.43177	8.3315	142
4	1	5	3	5	1	2	2	1.2487	0	7	20.5089	8.02315	0	132	132	0.833333	#NULL!	7.56308	0.863189	4.66667	0.714286	127.333	6.69989	7.20865	130.667
3	1	5	5	3	3	4	1	1.2473	1	4	20.7464	7.54174	0	133.333	132	1	0.409524	7.14697	-1.07252	13.3333	0.714286	120	8.21949	6.39432	122
3	0	3	3	2	2	3	2	0.6634	1	2	19.9913	6.3061	0	126.667	#NULL!	0.833333	0.657143	6.0588	0.14944	#NULL!	0.714286	#NULL!	6.1701	6.31954	#NULL!
3	1	5	4	7	2	2	3	1.2487	0	5	25.6138	8.25383	0	91.3333	#NULL!	1.33333	0.409524	8.38206	0.985428	#NULL!	0.714286	#NULL!	7.39664	7.53964	#NULL!
3	1	7	4	5	5	3	4	0.7926	1	5	18.9673	10.0913	0	140	136	0.166667	#NULL!	10.3793	1.15184	0.666667	0.714286	139.333	9.37539	10.5272	142
3	1	5	5	1	2	2	1	0.8955	0	7	22.2538	6.49371	0	128.667	128	0.833333	0.895238	7.14091	0.408805	1.33333	0.714286	127.333	6.73211	6.7974	130
3	0	2	2	2	2	2	1	1.2487	0	2	21.5596	6.6008	0	#NULL!	136	1	0.333333	#NULL!	#NULL!	#NULL!	0.714286	84.6667	6.09086	7.02895	88
3	0	6	3	4	1	3	2	0.8955	0	10	#NULL!	6.16949	0	126.667	120	0.833333	0.685714	6.05874	1.10434	45.3333	0.714286	81.3333	4.9544	5.97439	88
3	1	5	3	5	5	5	5	0.8126	1	11	19.0198	8.23945	0	134.667	136	0.833333	0.504762	7.28168	-0.324995	2.66667	0.714286	133.333	7.60667	6.65646	134
3	0	4	3	3	2	3	2	1.2487	0	3	22.8504	8.32589	0	#NULL!	148	0.833333	0.428571	8.58691	0.451773	#NULL!	0.714286	124.667	8.13514	8.34134	125.333
3	0	5	6	1	1	3	3	1.0824	1	4	18.0509	6.66541	0	120	132	1	0.352381	6.77105	0.369568	32	0.714286	100	6.64684	7.01641	114
2	0	7	7	2	2	4	3	0.6634	1	10	27.8924	9.08772	1	80.6667	84	0.666667	0.761905	9.34258	2.06819	8.66667	0.714286	75.3333	7.55478	9.62297	77.3333
2	0	9	3	3	3	4	6	0.7885	0	9	19.2198	7.04902	0	92	136	0.666667	0.666667	5.89863	0.820943	52.6667	0.714286	83.3333	5.07769	5.38624	88
2	0	8	6	2	3	3	3	0.9075	0	6	20.3172	#NULL!	0	#NULL!	108	0.833333	0.371429	6.7198	1.32086	#NULL!	0.714286	108	5.39893	5.92945	115.333
2	0	#NULL!	#NULL!	8	2	2	1	1.2487	0	3	21.8477	6.66703	0	79.3333	72	1	1	7.28173	0.400264	0.666667	0.714286	78.6667	6.88146	5.81198	81.3333
2	0	7	3	2	2	5	4	1.2473	1	4	26.003	5.59259	0	96	108	0.666667	1.11429	5.3345	-0.10304	24	0.714286	84	5.43754	5.13323	94
2	0	2	1	1	1	2	1	0.8955	0	1	21.7045	8.75923	0	#NULL!	#NULL!	1	0.333333	7.81693	-0.10379	#NULL!	0.714286	#NULL!	7.92072	7.12377	#NULL!
2	0	4	5	2	2	4	2	0.8955	0	1	21.8544	6.25769	0	132	#NULL!	0.833333	0.666667	7.21132	1.2316	#NULL!	0.714286	114	5.97972	6.61592	133.333
2	1	9	8	7	3	2	1	0.7885	0	8	23.1057	6.84522	0	132	140	0.166667	1.19048	5.78337	-0.767997	26.6667	0.714286	113.333	6.88496	6.11696	126.667
1	1	9	5	2	2	2	1	1.2487	0	7	20.0852	5.76563	0	144	148	1	0.190476	6.63938	0.261066	0.666667	0.714286	147.333	6.37831	5.48522	155.333
1	0	3	2	2	2	2	2	0.8955	0	2	25.4904	7.00295	0	94	144	0	1.22857	6.63695	-0.857591	58.6667	0.714286	85.3333	7.51794	6.66035	95.3333
1	1	3	3	3	3	3	3	0.7885	0	1	19.9398	7.00256	0	136.667	144	0.833333	0.333333	6.88587	0.00642662	20.6667	0.714286	123.333	6.87944	6.32843	130
1	0	5	1	1	1	8	1	1.2473	1	7	19.2425	6.71118	0	123.333	152	0.833333	0.761905	6.58422	-0.34626	35.3333	0.714286	116.667	6.93048	5.10394	142
1	1	4	5	2	4	2	4	0.7018	0	2	25.8286	7.84513	0	#NULL!	80	0.666667	0.685714	7.72439	-0.22205	#NULL!	0.714286	#NULL!	7.94644	6.44454	#NULL!
0	1	6	6	2	3	4	3	0.7885	0	2	27.0312	7.55122	0	125.333	136	0.833333	0.666667	7.27788	0.0550097	14	0.714286	122	7.22287	6.21173	126.667
0	0	5	3	4	3	4	2	0.7018	0	8	21.3927	5.15747	0	132	136	1.16667	0.952381	5.10082	0.100991	-0.666667	0.714286	136.667	5.7931	5.89409	136
0	1	5	1	6	1	5	1	0.7971	0	2	18.9203	6.04692	0	120	136	0.833333	0.371429	5.25453	#NULL!	#NULL!	0.714286	#NULL!	#NULL!	4.00633	#NULL!
0	1	8	2	6	4	6	6	1.0639	0	5	24.9399	6.61873	0	167.333	100	1	0.409524	6.41647	-0.604546	81.3333	0.714286	86	7.02102	4.40167	92.6667
7	0	7	7	4	3	5	2	1.0013	0	2	24.5561	6.47824	0	125.333	132	0.833333	0.333333	6.19661	0.387722	53.3333	0.571429	78.6667	6.06618	6.4539	84.6667
7	0	5	5	2	2	2	1	1.2487	0	0	21.3967	7.20298	0	95.3333	84	0.333333	0.666667	6.52399	-0.740045	10	0.571429	85.3333	7.3462	6.60615	89.3333
7	0	5	4	4	3	1	3	0.7018	0	5	18.0656	7.35938	0	132	144	0.833333	0.6	7.62022	0.484676	25.3333	0.571429	118.667	7.13554	7.16318	127.333
7	1	1	3	1	3	1	3	0.8041	1	9	17.9651	5.34611	0	#NULL!	132	0.333333	0.666667	5.02113	-0.818227	#NULL!	0.571429	122	5.83936	3.20209	129.333
7	0	2	2	2	2	3	1	0.6634	1	1	21.4119	5.72124	0	122	136	0.833333	0.447619	7.27443	0.253919	32	0.571429	104	7.02051	4.98033	127.333
7	0	4	3	3	3	2	3	1.0013	0	5	21.6955	6.75958	0	#NULL!	#NULL!	0.166667	0.914286	7.56162	0.914186	#NULL!	0.571429	#NULL!	6.64744	6.7381	#NULL!
6	0	4	6	2	3	2	2	0.8955	0	7	22.1192	7.21341	0	148	152	0.666667	0.72381	7.91874	1.26603	28	0.571429	124	6.65271	7.4178	137.333
6	0	4	4	3	3	3	2	1.2487	0	1	19.3877	7.36178	0	128.667	120	0.666667	0.390476	6.25615	0.874266	#NULL!	0.571429	#NULL!	5.38189	5.97	#NULL!
6	0	8	2	2	1	4	5	1.0824	1	4	18.0992	6.62949	0	126	120	0.666667	0.428571	6.49321	2.91095	-2.66667	0.571429	128.667	6.54371	9.45466	122
6	0	5	5	1	2	2	2	0.7926	1	3	20.9185	7.00062	0	129.333	140	0.833333	0.0952381	8.09672	0.921428	13.3333	0.571429	126.667	7.17529	6.48734	132.667
6	1	3	2	2	2	3	1	0.6634	1	6	17.2706	8.52997	0	116.667	112	0.5	0.685714	8.85399	0.223988	2	0.571429	114.667	8.88712	9.11111	114
6	0	6	6	4	4	3	5	0.7926	1	1	19.2644	7.31965	0	140	144	1	0.0761905	7.07908	0.155508	21.3333	0.571429	122.667	6.92358	6.95486	132
5	0	3	3	3	2	4	2	1.2473	1	2	19.4018	7.77732	0	#NULL!	#NULL!	0.5	0.666667	7.31288	1.58986	#NULL!	0.571429	#NULL!	7.40318	8.99304	#NULL!
5	0	6	5	1	2	2	2	1.0013	0	3	19.8565	#NULL!	0	#NULL!	120	1	0.0190476	7.03668	1.29068	#NULL!	0.571429	#NULL!	6.73084	8.02152	#NULL!
5	0	4	4	3	2	4	2	1.0013	0	5	18.0599	#NULL!	0	#NULL!	124	0.666667	0.666667	#NULL!	#NULL!	#NULL!	0.571429	#NULL!	#NULL!	6.22404	#NULL!
5	0	6	6	4	2	3	2	1.2487	0	9	22.211	7.77916	0	144	140	0.166667	0.8	7.5135	-0.167794	33.3333	0.571429	110.667	7.6813	7.16717	109.333
4	0	6	5	3	2	4	3	1.2473	1	1	18.3453	7.30131	0	#NULL!	128	0.666667	0.666667	7.50348	-0.0669577	#NULL!	0.571429	117.333	7.57044	6.59357	123.333
4	0	7	6	3	2	3	1	1.0013	0	5	18.1799	6.85264	0	122.667	116	0.666667	0.666667	5.33169	-0.533061	3.33333	0.571429	119.333	7.05427	6.5212	120.667
4	0	2	1	2	2	2	1	0.8523	1	3	19.9983	8.27695	0	114.667	80	0.5	0.819048	8.44002	-0.233244	-7.33333	0.571429	122	8.7491	8.51585	127.333
4	0	2	5	2	4	3	3	0.7018	0	2	24.3947	8.09516	0	112.667	#NULL!	0.666667	0.390476	8.60141	1.40481	#NULL!	0.571429	99.3333	7.1966	7.6989	101.333
4	0	7	6	7	4	4	2	0.9649	1	2	17.3987	7.03022	0	132	120	0.833333	0.333333	7.77751	0.554633	8	0.571429	124	7.22287	7.00707	133.333
4	0	4	1	2	1	3	1	1.2487	0	4	18.7474	#NULL!	0	#NULL!	#NULL!	0.333333	0.619048	#NULL!	#NULL!	#NULL!	0.571429	#NULL!	#NULL!	#NULL!	#NULL!
3	0	6	3	1	1	3	1	1.2487	0	2	20.1676	#NULL!	0	132	136	1	0.190476	7.02059	#NULL!	18.6667	0.571429	117.333	#NULL!	6.40188	126
3	1	6	5	2	1	4	1	1.0824	1	2	20.1367	#NULL!	0	86.6667	96	1	0.0761905	8.79916	0.0476579	16.6667	0.571429	79.3333	8.7515	8.2702	84.6667
3	1	2	8	2	8	3	8	0.7885	0	7	30.6262	7.28494	0	138	#NULL!	0.833333	0	7.15379	-0.314242	#NULL!	0.571429	#NULL!	7.63917	7.32493	#NULL!
3	0	4	6	#NULL!	#NULL!	5	3	0.7926	1	6	20.6236	6.72152	0	#NULL!	140	0.833333	0.333333	7.18649	0.180835	#NULL!	0.571429	136.667	7.00566	5.38261	140.667
3	0	6	6	2	3	4	3	1.2487	0	5	19.9393	7.2357	0	#NULL!	132	0.5	0.352381	6.57017	0.0682944	#NULL!	0.571429	80	6.9161	6.98439	83.3333
3	1	3	8	2	6	2	6	0.9075	0	4	21.6556	8.11698	0	98.6667	112	0.333333	0.742857	7.8968	-0.12682	10.6667	0.571429	101.333	8.02362	6.83651	107.333
3	0	4	3	3	1	3	2	0.7926	1	3	28.8595	8.70491	0	104.667	104	0.666667	0.742857	8.63389	0.417966	10.6667	0.571429	94	8.26346	8.68143	97.3333
3	0	3	3	3	3	4	3	1.2487	0	1	19.9468	4.49733	0	136	156	0.166667	0.780952	5.38737	0.267007	21.3333	0.571429	134.667	5.12036	5.08356	142.667
3	0	7	7	3	3	5	6	0.9649	1	1	21.3584	8.41064	0	124	116	0.833333	0	8.32093	1.25642	0.666667	0.571429	123.333	7.06451	6.3471	122
3	0	7	7	5	5	5	3	1.2473	1	14	#NULL!	7.6661	0	132	132	0.5	1	6.43914	0.920169	15.3333	0.571429	116.667	7.12588	8.04605	126.667
3	0	6	6	#NULL!	#NULL!	4	4	1.0824	1	4	19.8877	#NULL!	0	127.333	124	1	0.0190476	#NULL!	#NULL!	47.3333	0.571429	80	#NULL!	#NULL!	88.6667
2	0	9	9	2	2	4	3	0.7885	0	3	21.5275	7.92696	0	128.667	128	1	0.0952381	7.9725	1.41707	24	0.571429	104.667	6.55543	7.4395	118
2	1	5	5	3	3	3	3	1.2487	0	4	27.499	8.12369	0	113.333	116	0.833333	0.333333	8.34628	0.415837	2	0.571429	114	8.52003	8.93586	118.667
2	0	6	5	2	2	2	2	1.2487	0	4	19.7935	6.66205	0	142.667	152	0.833333	0.428571	7.51721	1.13721	16	0.571429	136	6.38001	6.11098	138.667
2	1	3	4	2	2	2	2	1.2487	0	0	19.4204	#NULL!	0	132.667	140	0.833333	0.333333	7.19735	-1.1607	8.66667	0.571429	131.333	8.35805	6.51974	134.667
2	0	4	2	8	2	8	2	1.0013	0	0	20.4432	8.08467	0	105.333	108	1	0.133333	8.14994	0.125776	7.33333	0.571429	100.667	8.02416	7.59099	106.667
2	0	4	5	3	2	4	2	0.9075	0	3	17.508	6.84875	0	128.667	136	0.666667	0.409524	6.23326	-0.120621	32	0.571429	104	6.35388	4.49013	122.667
2	0	6	5	5	4	4	2	1.0013	0	10	27.9468	5.39732	0	97.3333	104	0.5	0.704762	4.99535	#NULL!	28	0.571429	76	5.32882	#NULL!	80
2	1	6	5	8	9	5	3	0.7926	1	2	18.0945	8.9496	0	100.667	120	0.833333	0.428571	9.26931	-0.129966	#NULL!	0.571429	#NULL!	9.39928	8.4362	#NULL!
2	0	6	6	3	3	3	4	0.7926	1	7	20.3263	7.11123	0	90	100	0.833333	0.0571429	6.94166	1.36987	9.33333	0.571429	90.6667	6.66046	8.03033	97.3333
2	1	3	2	3	2	2	1	1.0824	1	3	18.6661	9.73116	0	#NULL!	#NULL!	0.666667	0.761905	9.23718	-0.377629	#NULL!	0.571429	#NULL!	9.9775	9.59987	#NULL!
2	0	2	1	2	1	2	2	1.2473	1	4	16.0556	5.81806	0	116.667	112	0.833333	0.390476	5.54601	0.512353	#NULL!	0.571429	#NULL!	5.54103	6.05338	#NULL!
2	0	1	6	1	1	2	2	0.7018	0	8	21.7981	4.41053	0	#NULL!	144	0.666667	0.819048	4.82583	0.746225	#NULL!	0.571429	#NULL!	4.60437	5.3506	#NULL!
2	0	9	5	9	1	3	1	0.7018	0	7	21.5488	7.98866	0	#NULL!	120	0.666667	0.666667	8.37738	1.22675	#NULL!	0.571429	121.333	7.63867	8.86542	120.667
2	0	2	2	5	6	4	3	0.7018	0	18	22.9178	6.38552	0	114	#NULL!	0	1.3619	5.95821	0.373153	#NULL!	0.571429	95.3333	5.61366	5.98681	110
2	0	5	4	4	4	3	4	1.2487	0	0	21.751	8.57685	0	#NULL!	#NULL!	0.833333	0.333333	8.93845	0.534671	#NULL!	0.571429	#NULL!	8.40377	8.61989	#NULL!
2	0	6	5	3	5	4	5	1.2487	0	4	22.529	9.74259	0	#NULL!	#NULL!	0.833333	0.390476	9.42585	0.838332	#NULL!	0.571429	#NULL!	8.58752	9.29497	#NULL!
1	0	3	7	7	1	6	5	1.2487	0	4	20.7724	#NULL!	0	136	144	0.666667	0.666667	5.85892	0.991127	18	0.571429	126	4.8678	4.5733	136.667
1	1	7	3	2	3	2	1	1.2473	1	3	20.314	6.71766	0	132	144	0.5	0.333333	7.0409	-0.677853	3.33333	0.571429	140.667	7.71875	6.84588	144
1	0	6	6	3	3	5	5	0.7971	0	7	19.6735	3.7284	0	122.667	#NULL!	0.666667	0.666667	3.5147	-0.480273	#NULL!	0.571429	128.667	3.99497	2.72679	122.667
1	0	8	7	3	3	1	1	0.7018	0	4	19.9922	5.16505	0	123.333	132	1	0.761905	5.47408	#NULL!	14	0.571429	118	4.87501	#NULL!	124.667
1	0	6	4	3	2	3	4	1.2487	0	5	15.9066	6.63814	0	110.667	88	1	0	6.69604	#NULL!	12.6667	0.571429	98	6.78612	#NULL!	114
1	0	4	2	2	2	2	2	1.2487	0	1	20.08	8.6626	0	124	116	0.833333	0.333333	7.67092	3.07506	30	0.571429	94	4.59586	6.81141	114
1	0	3	2	3	1	3	2	0.8955	0	1	23.0049	6.48031	0	153.333	144	0.833333	0.390476	4.39396	-3.06761	14	0.571429	139.333	7.46157	3.53284	147.333
1	0	4	4	4	3	4	3	1.2487	0	10	18.8285	7.17824	0	126	136	0.5	0.466667	6.67879	-0.356517	32.6667	0.571429	103.333	7.6143	7.25779	116
1	0	5	4	4	4	4	4	1.2473	1	1	21.3607	5.2038	0	#NULL!	#NULL!	1	0.0380952	4.61937	-0.632508	#NULL!	0.571429	#NULL!	5.25188	4.53868	#NULL!
0	0	7	7	1	1	1	1	0.9649	1	2	26.8387	7.99174	0	95.3333	#NULL!	0.5	1.11429	7.96829	0.623819	#NULL!	0.571429	83.3333	7.73398	8.3578	80.6667
0	1	4	1	4	1	4	1	1.0013	0	3	18.1319	6.64819	0	132	120	0	0.819048	6.80415	-0.37803	9.33333	0.571429	122.667	7.37476	6.99673	128
0	0	8	7	3	5	5	6	1.2487	0	3	21.6325	8.09458	0	137.333	132	0.833333	0.352381	8.21759	0.528012	14	0.571429	123.333	8.36761	8.89563	136
7	0	4	6	2	2	4	5	0.7926	1	6	19.7967	7.07849	0	104	108	0.5	0.761905	7.17628	0.0144776	-0.666667	0.428571	108.667	7.85228	7.86676	108
7	0	6	7	9	1	1	1	0.8523	1	2	20.7557	7.11411	1	134	136	0.166667	0.333333	7.24621	0.536806	18	0.428571	118	7.26928	7.80608	127.333
7	0	9	1	#NULL!	#NULL!	#NULL!	#NULL!	0.7926	1	1	16.9639	8.13469	0	#NULL!	84	0.5	0.761905	7.74529	-0.775177	#NULL!	0.428571	74	8.52046	7.42319	72.6667
7	0	7	5	4	4	7	3	0.7018	0	5	21.899	8.10826	0	150	160	0	1.07619	7.03974	-0.0810762	18	0.428571	142	7.24316	7.16208	148
7	0	5	6	2	2	3	2	0.8955	0	0	21.3642	8.32902	0	122.667	#NULL!	0.666667	0.333333	7.56402	0.621133	#NULL!	0.428571	86.6667	7.34892	7.97005	89.3333
7	0	4	5	2	2	2	4	1.0013	0	6	19.1063	5.73115	0	152.667	160	0	0.666667	5.29969	-1.65423	20.6667	0.428571	139.333	7.2895	5.63527	144
7	0	9	9	1	1	1	1	0.7971	0	9	#NULL!	7.68045	0	136	144	0.166667	0.685714	6.67503	-0.276941	16	0.428571	128	6.95197	6.19038	138
6	0	3	1	3	1	4	1	1.2487	0	6	22.2437	5.9152	0	120.667	136	0.166667	0.971429	5.22053	-0.843491	54	0.428571	82	6.09045	5.24696	90
6	0	3	4	2	2	2	1	1.0824	1	2	17.468	5.45669	0	#NULL!	#NULL!	0.833333	0	5.54839	-0.651475	#NULL!	0.428571	115.333	6.19986	5.46778	122
6	0	2	4	9	8	7	6	0.7926	1	7	19.504	#NULL!	1	#NULL!	#NULL!	0.666667	0.333333	#NULL!	#NULL!	#NULL!	0.428571	#NULL!	#NULL!	#NULL!	#NULL!
5	0	5	3	3	1	2	3	0.7926	1	6	18.3585	6.23459	0	132	124	0.5	0.685714	6.75136	0.342964	20	0.428571	112	6.51068	6.85364	125.333
5	1	3	2	2	2	2	3	1.2487	0	3	21.4552	6.82023	0	125.333	124	0.666667	0.371429	6.65898	0.1164	38.6667	0.428571	86.6667	6.54258	6.34881	89.3333
5	0	4	4	2	2	6	2	0.9075	0	5	23.4913	7.45649	0	99.3333	116	0.666667	#NULL!	6.64958	-0.541078	30	0.428571	86	7.19066	6.61862	100.667
5	0	7	5	2	5	3	3	0.8955	0	5	19.0833	7.60781	0	#NULL!	#NULL!	0	1	6.70666	-0.945524	#NULL!	0.428571	#NULL!	7.65218	5.879	#NULL!
5	0	3	6	5	5	5	5	0.8523	1	12	21.0772	7.98012	0	82	96	0.5	0.952381	#NULL!	#NULL!	14.6667	0.428571	81.3333	9.2498	8.37717	#NULL!
5	0	3	3	2	2	2	2	0.8955	0	0	27.676	7.39392	0	123.333	116	0.833333	0	7.87962	1.30605	17.3333	0.428571	106	6.85007	8.15612	124.667
5	0	7	4	3	2	3	3	0.9075	0	9	19.8938	7.16772	0	129.333	88	0.666667	0.333333	7.32899	0.256758	44.6667	0.428571	84.6667	7.07935	7.33611	89.3333
5	0	4	5	3	3	3	4	0.8041	1	3	18.8817	3.99715	0	88.6667	148	0.833333	0.114286	4.11974	-1.44904	15.3333	0.428571	132.667	5.56878	3.26137	144.667
5	0	5	2	2	1	3	2	1.2487	0	8	28.3885	7.04418	0	#NULL!	#NULL!	0.833333	0.0571429	7.82711	1.57496	#NULL!	0.428571	#NULL!	6.46368	8.03864	#NULL!
5	0	5	6	5	3	3	5	0.6634	1	6	42.0916	6.92122	0	#NULL!	#NULL!	0.166667	#NULL!	7.26342	#NULL!	#NULL!	0.428571	#NULL!	7.37319	#NULL!	#NULL!
4	0	5	2	3	1	3	1	1.2487	0	4	19.6909	7.33594	0	128.667	124	0.666667	0.333333	7.88346	-0.199902	14.6667	0.428571	114	8.08336	7.84855	122
4	0	4	3	2	1	3	2	1.2487	0	5	24.6098	7.87979	0	116.667	104	0.666667	0.352381	8.47407	1.28756	14	0.428571	102.667	7.18651	7.19533	114
4	0	4	4	3	2	2	3	1.0013	0	14	22.9647	#NULL!	1	129.333	136	0.166667	0.952381	7.25512	-0.744785	8.66667	0.428571	127.333	8.53623	7.79144	128
4	0	5	4	3	2	3	4	0.7926	1	6	26.0094	6.12162	0	138.667	140	0	0.857143	6.33206	-0.389213	8	0.428571	132	6.72127	6.27322	136.667
4	0	5	4	3	3	4	3	1.2487	0	9	22.5593	7.40244	0	88	88	0.166667	0.666667	6.93721	0.559821	-2.66667	0.428571	90.6667	7.03418	7.594	100
4	0	5	5	3	2	3	2	1.2487	0	3	21.9115	6.87003	0	#NULL!	132	0.833333	0	7.35347	-0.14661	#NULL!	0.428571	123.333	7.50008	6.52296	132.667
4	0	6	7	3	2	3	4	1.2473	1	1	26.7293	6.57372	0	125.333	132	0.833333	0	7.16447	2.07222	#NULL!	0.428571	#NULL!	5.23426	7.30648	#NULL!
4	0	2	2	1	2	2	2	1.0824	1	1	21.5673	6.15416	0	82	96	1	0.333333	6.26527	-0.727112	18	0.428571	78	6.99239	6.06576	88.6667
4	1	6	5	3	2	5	3	1.2487	0	7	21.4415	9.41038	0	117.333	120	0.166667	0.933333	8.21744	-0.345966	34.6667	0.428571	85.3333	8.5634	7.38998	98
4	0	3	2	3	2	3	2	0.7926	1	8	17.3467	#NULL!	0	126	#NULL!	0.166667	0.857143	7.97824	0.841889	#NULL!	0.428571	#NULL!	7.13635	5.43237	#NULL!
4	1	2	4	2	4	2	4	0.7926	1	0	19.3904	#NULL!	0	133.333	132	1	0.333333	7.11927	#NULL!	51.3333	0.428571	82	#NULL!	6.24038	96
4	0	5	5	4	4	3	4	0.9649	1	3	19.0126	8.92307	0	133.333	128	0.666667	0.333333	7.91839	1.07774	8	0.428571	125.333	7.73424	8.81198	129.333
3	1	3	3	1	1	2	2	0.7018	0	4	20.5489	6.99107	0	#NULL!	#NULL!	0.666667	0.333333	5.98368	-0.508516	#NULL!	0.428571	#NULL!	7.54644	7.03792	#NULL!
3	1	3	2	2	2	2	2	1.0013	0	0	22.084	6.8542	0	#NULL!	88	0.833333	0	6.89929	0.594687	#NULL!	0.428571	87.3333	6.30914	6.90383	87.3333
3	0	6	5	6	1	3	1	1.0013	0	8	21.8764	5.58178	0	136	136	0.666667	0.333333	6.12788	0.51871	10.6667	0.428571	125.333	5.60917	5.16938	136
3	1	5	3	8	2	8	2	1.2473	1	3	23.9215	#NULL!	0	#NULL!	136	0.666667	0.0571429	8.93417	#NULL!	#NULL!	0.428571	#NULL!	#NULL!	8.08927	#NULL!
3	0	3	2	2	1	3	2	0.7926	1	1	17.9573	7.55364	0	106.667	#NULL!	0.666667	0.333333	7.65593	-0.1256	#NULL!	0.428571	120.667	7.78153	7.2074	132
3	0	8	6	3	1	7	1	1.2487	0	2	21.0528	6.26708	0	130	124	0.833333	0.0952381	6.74102	0.593247	5.33333	0.428571	124.667	6.14778	6.23886	127.333
3	0	7	7	3	5	4	3	0.9649	1	9	19.5434	8.79693	0	142.667	148	0	1	8.52758	0.487544	14	0.428571	134	8.04003	7.9141	140.667
3	0	7	7	2	2	2	1	0.6634	1	1	20.3022	6.31296	0	108	100	0.333333	0.333333	5.95924	-0.746525	-1.33333	0.428571	109.333	6.70577	5.93753	115.333
3	0	4	3	2	1	2	1	0.9075	0	2	20.7994	6.78805	0	114.667	96	0.666667	0.0380952	6.35537	-0.0970845	17.3333	0.428571	97.3333	6.51419	6.4171	102
3	0	4	6	3	2	4	3	1.2473	1	5	20.4597	8.32523	1	87.3333	#NULL!	0.5	0.666667	8.61114	-0.0516035	#NULL!	0.428571	#NULL!	8.66274	8.4757	109.333
3	0	8	8	3	3	4	2	0.7926	1	4	17.932	8.39396	0	132.667	120	0.166667	0.352381	8.72868	1.80457	14	0.428571	118.667	6.96919	8.77376	133.333
3	0	9	8	3	4	3	7	0.7885	0	1	21.4427	7.91968	0	124	124	0.833333	0	6.6389	#NULL!	13.3333	0.428571	110.667	6.82088	#NULL!	120.667
2	0	6	7	3	3	4	4	1.0824	1	7	18.7593	#NULL!	0	#NULL!	116	0.666667	0.390476	7.58079	#NULL!	#NULL!	0.428571	#NULL!	#NULL!	8.22134	#NULL!
2	1	7	4	3	2	3	3	0.9649	1	6	19.621	9.11953	0	92	128	0.5	0.466667	7.44357	2.26066	47.3333	0.428571	80.6667	6.85707	9.11773	87.3333
2	0	4	6	8	1	3	2	1.2473	1	4	24.1594	7.38807	0	89.3333	#NULL!	0.666667	0.352381	7.35247	0.0614715	#NULL!	0.428571	131.333	7.291	5.66104	144
2	0	4	2	3	1	3	1	0.9075	0	4	18.1844	8.03861	0	106.667	112	0.833333	0	7.61223	2.32947	18	0.428571	94	5.28276	7.32035	102.667
2	0	7	5	4	2	5	2	1.0013	0	4	19.9904	6.53742	0	123.333	148	0.666667	0.333333	7.30048	0.140332	32	0.428571	116	7.16014	7.0065	122
2	0	6	4	6	3	5	3	1.2487	0	2	23.3498	8.31074	0	#NULL!	92	0.5	0.704762	7.22196	0.0187763	#NULL!	0.428571	92.6667	7.20318	6.19991	94.6667
2	0	3	2	2	1	3	1	0.8041	1	8	26.7543	8.43194	0	88	92	0.166667	0.447619	8.35373	0.482331	#NULL!	0.428571	#NULL!	7.8714	7.99317	#NULL!
2	0	5	2	2	2	3	1	0.8955	0	4	21.3602	6.33023	0	125.333	120	0	1	6.73133	0.65676	-4	0.428571	129.333	6.07457	6.34584	137.333
2	0	5	6	2	3	5	4	1.0013	0	1	21.4116	6.8118	0	#NULL!	#NULL!	0.666667	0.333333	6.35976	-0.408372	#NULL!	0.428571	#NULL!	6.76813	5.70899	#NULL!
2	0	8	3	2	2	4	4	1.2487	0	11	23.733	7.06884	0	120	124	0.333333	0.447619	7.12404	1.09083	20.6667	0.428571	103.333	6.34796	7.4388	#NULL!
2	1	3	3	3	2	3	2	0.7971	0	2	20.7365	8.45138	0	94	104	0.666667	0.333333	7.60716	-0.935414	23.3333	0.428571	80.6667	8.54257	6.16228	87.3333
2	0	6	7	2	4	3	3	1.0824	1	4	31.0082	5.51385	0	#NULL!	80	1.16667	0.114286	5.46846	1.04598	#NULL!	0.428571	81.3333	4.80728	5.85326	80.6667
2	1	7	7	7	5	7	5	1.2473	1	11	17.185	6.65873	0	134	132	0	1.17143	7.21428	0.674223	8.66667	0.428571	125.333	6.54006	6.58257	#NULL!
2	0	5	3	2	3	2	3	0.8955	0	5	#NULL!	#NULL!	0	#NULL!	#NULL!	1	0.409524	9.06903	#NULL!	#NULL!	0.428571	#NULL!	#NULL!	8.54162	#NULL!
2	0	7	6	2	2	3	3	0.7926	1	6	35.9183	10.5765	0	#NULL!	#NULL!	1	0.619048	9.45685	-0.353698	#NULL!	0.428571	#NULL!	9.81055	8.97434	#NULL!
1	0	8	7	4	5	5	3	0.7018	0	9	22.6085	7.83761	0	#NULL!	#NULL!	0.666667	0.390476	7.29427	-0.0422891	#NULL!	0.428571	#NULL!	8.05314	8.01086	#NULL!
1	1	5	4	3	3	5	3	1.0639	0	5	20.3792	9.38464	0	107.333	128	0.666667	0.0761905	9.90536	1.44357	38	0.428571	90	8.46179	9.71049	112
1	1	6	6	3	3	3	3	0.7885	0	4	24.0117	6.79131	0	140	136	0.5	0	7.47335	0.443836	8.66667	0.428571	131.333	7.02952	6.66797	134
1	0	2	3	1	1	3	3	1.0013	0	1	21.4087	#NULL!	0	#NULL!	#NULL!	0.166667	0.666667	#NULL!	#NULL!	#NULL!	0.428571	#NULL!	#NULL!	#NULL!	#NULL!
1	0	5	5	3	3	3	3	1.2487	0	4	21.5172	5.96742	1	127.333	132	0.666667	0.447619	5.82881	-0.850166	20	0.428571	112	6.88618	6.03602	122
1	0	4	4	2	1	7	2	1.2473	1	5	19.5123	8.9878	0	97.3333	116	0.5	#NULL!	9.17505	0.712375	30.6667	0.428571	85.3333	8.46267	8.66066	88
1	0	4	4	2	1	2	1	1.0824	1	4	21.6792	8.42224	0	83.3333	124	0.666667	0.333333	8.69846	1.71107	44.6667	0.428571	79.3333	7.38344	9.09451	82.6667
1	0	3	4	1	2	3	2	1.2487	0	1	20.2344	6.09592	0	124	124	0.833333	0.171429	6.68714	0.67885	14	0.428571	110	6.00829	6.22061	119.333
1	0	4	3	3	2	4	2	1.2487	0	2	19.8934	5.97347	0	128	132	0.833333	0	5.55271	-0.386611	10.6667	0.428571	121.333	5.93932	4.8154	126
1	0	2	3	2	2	2	1	0.7018	0	7	19.6688	5.68665	0	138.667	140	0	1.0381	5.43903	-0.323123	8	0.428571	132	5.76216	4.82703	136.667
0	0	8	8	3	2	4	3	1.0824	1	9	20.0125	6.54336	0	106.667	#NULL!	0.5	0.666667	6.49995	0.291729	#NULL!	0.428571	112.667	6.20822	6.23281	114.667
0	0	7	5	2	1	3	1	0.9075	0	8	18.3597	8.39831	0	120.667	128	0.5	0.72381	9.42245	3.68294	#NULL!	0.428571	#NULL!	5.7395	7.94687	#NULL!
0	0	9	5	2	2	1	2	0.7885	0	1	18.4295	#NULL!	0	#NULL!	128	0	0.52381	7.22573	1.17487	#NULL!	0.428571	105.333	6.05086	6.77126	#NULL!
0	0	5	7	2	1	2	3	0.8955	0	4	19.4209	6.03471	0	88	116	0.5	0.447619	6.80195	1.93572	41.3333	0.428571	74.6667	4.95422	6.88995	82
0	1	5	3	4	2	2	1	0.8523	1	1	28.9922	6.73463	0	132	132	0.833333	0	6.58709	-0.0192016	-4	0.428571	136	6.6063	5.47161	134
0	0	7	2	3	2	5	3	1.0013	0	5	22.5355	6.56949	0	114	140	0.166667	0.666667	5.9064	#NULL!	38	0.428571	102	6.04694	#NULL!	110.667
0	1	9	8	2	2	3	3	0.7885	0	1	19.3809	#NULL!	0	132	120	0.333333	0.0571429	7.42402	#NULL!	#NULL!	0.428571	#NULL!	#NULL!	7.6028	#NULL!
0	0	4	6	3	3	4	3	0.8041	1	4	20.2635	6.17	0	96.6667	108	0.5	0.666667	6.91975	0.392664	15.3333	0.428571	92.6667	6.52709	4.72678	96.6667
7	0	3	4	8	1	7	2	0.7926	1	1	23.6513	#NULL!	0	92	#NULL!	0.333333	0	7.59904	-0.722643	#NULL!	0.285714	84	8.35403	7.63138	90.6667
7	0	4	4	2	2	4	3	1.2487	0	2	22.8035	8.50388	0	138.667	148	0.166667	0.371429	8.14624	0.337838	21.3333	0.285714	126.667	7.8084	6.77742	140
7	0	7	7	2	1	#NULL!	#NULL!	0.7885	0	4	23.8255	8.05611	0	119.333	#NULL!	0	0.390476	7.99274	1.41625	#NULL!	0.285714	#NULL!	6.57649	6.76468	#NULL!
7	1	3	3	1	2	1	3	1.2487	0	3	15.9816	5.91604	0	#NULL!	132	0.666667	0.0380952	5.59896	-0.411074	#NULL!	0.285714	134	6.01003	5.09868	132.667
7	0	5	5	3	3	4	3	0.9075	0	6	19.6831	7.7301	0	123.333	124	0.666667	0	7.3739	#NULL!	6	0.285714	118	7.28619	#NULL!	124
7	1	2	2	1	1	2	1	0.8955	0	4	22.9793	7.45256	0	133.333	76	0.166667	0	6.66542	-0.544568	14.6667	0.285714	118.667	7.20999	6.51666	119.333
7	0	5	3	2	1	2	1	1.2473	1	1	16.0339	8.24171	0	139.333	144	0.5	0.333333	8.35489	0.323378	2.66667	0.285714	141.333	8.03151	7.76583	139.333
7	0	5	4	3	2	4	3	0.7926	1	1	16.6275	7.82981	0	130.667	132	0.5	0.352381	7.22391	0.0688567	19.3333	0.285714	112.667	7.15505	6.92701	128
6	0	4	3	4	2	5	2	0.8523	1	5	18.9113	7.98491	0	123.333	96	0.166667	0.657143	7.87896	0.539156	38.6667	0.285714	84.6667	7.3398	6.56166	82
6	0	7	7	2	2	2	2	1.0013	0	4	20.9589	7.54763	0	127.333	112	0.5	0.504762	7.3655	0.342038	13.3333	0.285714	114	7.02347	6.92096	116.667
6	0	5	3	2	2	2	3	0.9075	0	5	#NULL!	#NULL!	0	144	88	0	0.742857	7.07236	#NULL!	12	0.285714	132	#NULL!	#NULL!	142.667
6	0	4	4	6	4	6	5	0.9649	1	2	19.5616	7.11094	0	95.3333	88	0.666667	0	7.35888	-0.498846	4	0.285714	91.3333	7.85773	7.35477	#NULL!
6	0	8	1	8	2	2	1	1.2473	1	1	21.0121	8.36428	0	142	88	0.333333	0.0761905	8.55856	0.127561	54.6667	0.285714	87.3333	8.86529	8.99285	89.3333
6	0	4	3	2	3	3	3	1.2473	1	0	24.1553	7.43062	0	#NULL!	#NULL!	0.5	0.428571	6.9144	-0.047363	#NULL!	0.285714	#NULL!	6.96177	6.7814	#NULL!
5	0	3	3	8	2	3	3	1.2487	0	0	25.0514	7.97388	0	88.6667	92	0.666667	0	8.50407	2.08017	10	0.285714	82	6.4239	6.28278	88
5	0	7	5	3	2	4	3	0.7926	1	1	18.5379	2.71271	0	135.333	#NULL!	0.166667	#NULL!	3.98896	0.294371	#NULL!	0.285714	126	4.01234	4.30671	#NULL!
5	0	4	4	3	2	3	2	1.0639	0	1	26.5418	7.55458	0	#NULL!	124	0.166667	0.485714	7.56658	-0.000484563	#NULL!	0.285714	124.667	7.56707	6.65054	#NULL!
5	0	4	5	3	2	3	4	0.8126	1	11	20.0199	7.91381	0	121.333	108	0	0.666667	7.77113	0.139445	40	0.285714	81.3333	7.63168	5.27383	94
5	1	7	6	6	4	5	5	0.7018	0	#NULL!	20.4863	#NULL!	0	132	132	0	0.742857	5.56528	#NULL!	#NULL!	0.285714	#NULL!	#NULL!	6.09591	131.333
5	0	3	5	1	1	1	1	0.8126	1	2	17.5398	4.27646	0	125.333	144	0.666667	0	4.8798	-0.326881	22.6667	0.285714	121.333	5.21017	4.88329	121.333
5	0	4	4	3	3	2	2	0.8126	1	0	19.4808	#NULL!	0	#NULL!	132	0.666667	0	6.37741	#NULL!	#NULL!	0.285714	143.333	#NULL!	6.39599	144
5	0	4	4	2	1	2	1	0.8955	0	1	18.5322	6.55255	0	124	140	0.5	0.333333	6.89652	0.468874	48	0.285714	92	6.49412	6.96299	115.333
5	0	4	3	2	4	3	1	0.7926	1	1	21.2191	6.81323	0	134	136	0.5	0.619048	6.32899	0.223173	7.33333	0.285714	128.667	6.82727	7.05044	135.333
5	0	9	8	1	1	5	5	0.6634	1	1	#NULL!	7.91883	0	129.333	144	0.5	0	7.29664	1.58098	40	0.285714	104	7.03229	8.61327	116.667
5	0	3	3	2	1	2	2	1.2473	1	1	23.4661	5.64786	0	153.333	152	0	0.666667	6.20598	-0.0854665	9.33333	0.285714	144	6.29145	5.77518	148
4	0	4	6	2	5	3	5	0.7926	1	1	19.5717	6.7042	0	#NULL!	#NULL!	0.666667	0	6.31593	-0.00655841	#NULL!	0.285714	#NULL!	6.32249	5.66594	#NULL!
4	0	9	9	3	3	3	4	1.2487	0	4	23.445	8.74188	0	155.333	144	0	0.666667	7.46572	0.203204	74	0.285714	81.3333	7.98302	8.18622	88.6667
4	0	6	4	3	5	5	4	1.2487	0	4	24.278	7.69374	0	131.333	140	0	0.666667	7.01824	0.905124	20	0.285714	120	7.18272	8.08784	130.667
4	0	4	5	2	2	2	1	1.2487	0	0	20.333	7.64926	0	126	132	0	0.704762	7.17689	0.800304	24.6667	0.285714	107.333	7.21168	8.01198	120
4	0	6	3	1	3	7	3	1.2473	1	1	21.2859	8.24326	0	79.3333	76	0.166667	0.333333	7.86692	-0.697209	-1.33333	0.285714	80.6667	8.69709	7.99988	84
4	0	7	6	4	3	3	3	0.7926	1	8	24.1229	8.80012	0	98	100	0.666667	0	8.68896	-0.46062	#NULL!	0.285714	#NULL!	9.14958	7.82606	#NULL!
4	0	5	5	5	5	1	1	0.9649	1	3	18.2389	7.13623	0	#NULL!	116	0	0.895238	7.86457	#NULL!	#NULL!	0.285714	108	8.08865	#NULL!	118
4	0	4	3	2	1	3	1	1.2487	0	2	20.718	#NULL!	1	116.667	#NULL!	0	0.114286	5.43651	0.749983	#NULL!	0.285714	102.667	5.42676	6.17674	#NULL!
4	0	5	3	#NULL!	#NULL!	3	1	0.6634	1	1	20.1847	7.76158	0	96	108	0	0.428571	6.97438	#NULL!	15.3333	0.285714	92.6667	7.43497	#NULL!	115.333
4	0	5	7	4	4	3	5	1.2487	0	7	18.1451	6.79487	0	95.3333	96	0	0.666667	8.00738	1.88482	13.3333	0.285714	82.6667	6.12256	7.8559	91.3333
4	0	3	4	2	2	2	4	0.8041	1	5	20.4329	7.96415	0	120.667	120	0	0.580952	6.99864	0.935544	37.3333	0.285714	83.3333	6.32995	7.26549	101.333
4	0	6	5	7	1	2	1	1.2487	0	6	27.1149	6.63676	0	#NULL!	136	0	0.390476	6.43358	1.87028	#NULL!	0.285714	93.3333	6.3504	8.22068	103.333
4	0	6	7	3	2	3	3	1.0824	1	1	18.3201	5.95917	0	154	156	0.5	0.333333	4.53724	-1.03657	12	0.285714	144	5.57381	3.29882	140
3	0	6	5	3	4	5	3	0.6634	1	2	18.9632	6.53885	0	131.333	132	0.666667	0.152381	6.04791	0.962879	#NULL!	0.285714	#NULL!	6.68386	7.64674	#NULL!
3	0	7	6	3	3	5	4	1.2473	1	2	25.6623	7.22132	0	#NULL!	#NULL!	0.666667	0.0190476	6.54054	-0.206581	#NULL!	0.285714	#NULL!	6.9344	6.72782	#NULL!
3	0	4	4	3	2	3	1	1.0824	1	2	17.3892	9.16031	0	132.667	132	0.666667	0	8.11905	-0.11914	7.33333	0.285714	125.333	8.71282	8.59368	126
3	0	7	8	2	1	2	1	0.7926	1	2	25.0487	6.57868	0	123.333	120	0.666667	0	6.2734	-0.0373662	13.3333	0.285714	110	6.6699	6.63254	112
3	0	5	5	8	4	2	3	1.2473	1	0	22.0049	#NULL!	0	163.333	168	0.5	0	#NULL!	#NULL!	68	0.285714	100	#NULL!	#NULL!	105.333
3	0	#NULL!	#NULL!	#NULL!	#NULL!	#NULL!	#NULL!	0.9649	1	1	26.2137	7.26267	0	123.333	116	0.5	0.171429	7.06712	0.353062	8.66667	0.285714	114.667	6.71406	6.90846	112
3	1	5	1	5	1	3	1	0.8955	0	7	21.4161	5.226	0	139.333	156	0	0.742857	4.65906	-0.971408	17.3333	0.285714	138.667	5.63047	4.55851	139.333
3	0	3	3	3	2	2	2	0.7018	0	1	17.6123	6.30438	0	100.667	112	0.166667	0.447619	6.51119	0.96761	#NULL!	0.285714	#NULL!	5.54358	6.14502	#NULL!
3	0	2	7	7	3	3	2	1.2487	0	3	25.3063	#NULL!	0	#NULL!	#NULL!	0.666667	#NULL!	#NULL!	#NULL!	#NULL!	0.285714	#NULL!	#NULL!	#NULL!	#NULL!
3	0	7	4	6	4	5	5	1.2473	1	1	16.133	8.08586	0	119.333	120	0	0.666667	7.49617	-0.0545589	7.33333	0.285714	112.667	7.55073	7.04449	117.333
3	0	5	6	3	6	4	6	1.2487	0	11	20.5628	6.07147	0	134	132	0	0.857143	5.99021	0.410026	2.66667	0.285714	131.333	5.86843	6.27845	134
3	0	7	6	3	1	4	1	1.2487	0	3	22.5526	6.8902	0	133.333	140	0	0.819048	6.70898	-0.37199	20	0.285714	120	7.08097	5.63618	126
3	0	3	2	2	1	3	2	0.8955	0	0	21.6293	7.34818	0	137.333	140	0.5	0.333333	5.98864	-0.99015	15.3333	0.285714	124.667	6.97879	5.66012	130.667
3	0	4	2	2	1	5	1	1.2487	0	3	18.7322	6.62484	0	140	144	0.5	0.371429	5.81575	-0.729831	35.3333	0.285714	108.667	6.54559	5.31508	125.333
3	0	6	6	5	5	5	4	1.2487	0	2	17.6934	6.87055	0	113.333	120	0	0.352381	6.25629	0.232624	22.6667	0.285714	97.3333	6.02367	5.23582	#NULL!
3	0	4	6	7	2	4	4	0.8955	0	8	35.0003	7.50048	1	112	112	0.666667	#NULL!	8.10904	2.24579	24	0.285714	88	5.86325	7.72972	90.6667
3	1	4	4	2	2	#NULL!	#NULL!	1.2487	0	4	20.7191	7.62375	0	144.667	148	1	0	7.76463	0.617248	2.66667	0.285714	145.333	7.14739	7.19692	144.667
3	#NULL!	1	1	1	1	2	1	1.2473	1	1	21.4627	7.62305	0	146.667	148	0.166667	0.390476	6.51224	1.21353	18.6667	0.285714	129.333	6.65146	7.86499	137.333
3	0	6	1	2	1	3	1	1.2473	1	4	26.2832	6.45414	0	83.3333	#NULL!	0.666667	0	7.5983	0.445034	#NULL!	0.285714	132.667	7.15326	6.87448	#NULL!
3	0	3	3	3	2	3	2	0.8955	0	1	21.3159	7.84267	0	#NULL!	#NULL!	0.166667	0.352381	7.72417	#NULL!	#NULL!	0.285714	#NULL!	6.5165	#NULL!	#NULL!
3	0	7	6	3	3	3	3	1.0824	1	3	21.7847	8.5817	0	#NULL!	148	0	0.685714	8.87435	0.826903	#NULL!	0.285714	138.667	8.04744	8.64992	138
2	1	8	9	5	2	6	2	1.0013	0	6	19.628	7.72216	0	#NULL!	116	0.166667	0.333333	6.88708	0.284701	#NULL!	0.285714	#NULL!	7.53095	7.81565	#NULL!
2	0	6	5	1	9	2	4	1.2487	0	10	20.6107	8.93416	0	120.667	124	0	0.714286	8.6545	-0.279042	16	0.285714	108	8.93354	8.36875	114.667
2	1	7	7	3	4	6	6	0.8523	1	9	16.2288	6.65675	0	120	104	0	0.666667	6.24106	-0.424839	6.66667	0.285714	113.333	6.6659	5.9763	117.333
2	0	4	4	2	3	3	2	0.9075	0	0	20.6448	7.04569	0	128.667	144	0.166667	0.333333	6.33223	-0.320681	60.6667	0.285714	83.3333	6.76378	6.44309	95.3333
2	0	3	5	1	1	2	2	1.2487	0	3	18.4709	6.88184	0	108	#NULL!	0.5	0.447619	6.67945	0.752654	#NULL!	0.285714	92.6667	6.18314	6.93579	104.667
2	0	5	3	2	2	3	2	1.2473	1	2	25.0432	6.43727	0	86.6667	80	0.666667	0	5.71105	-0.0433306	4.66667	0.285714	82	6.53135	6.48801	79.3333
2	0	5	3	2	2	3	2	0.7885	0	5	21.8175	5.53865	0	124	116	0	0.742857	6.21353	0.557794	16.6667	0.285714	107.333	5.87654	6.43433	120.667
2	0	8	5	3	3	6	5	1.2473	1	6	22.2428	6.80382	0	126	124	0	0.742857	6.07635	-0.28203	-4	0.285714	130	6.95426	6.67223	124
2	0	4	6	3	1	3	2	1.0013	0	2	23.8165	7.5974	0	116.667	#NULL!	0.666667	0.0190476	7.14084	-0.700683	#NULL!	0.285714	116.667	7.84153	7.03617	117.333
2	0	6	5	4	5	5	4	1.2473	1	1	18.1882	6.20765	0	123.333	132	0.5	0.333333	6.21163	-0.046421	18	0.285714	114	6.25805	5.89233	116.667
2	0	4	3	2	2	3	4	0.7926	1	1	17.6983	6.58228	0	122	120	0.5	0.333333	7.14318	0.449009	17.3333	0.285714	104.667	6.69417	6.69829	118
2	0	6	3	3	2	8	7	1.2473	1	1	18.7657	7.30857	0	#NULL!	#NULL!	0.5	0.352381	6.52405	1.49371	#NULL!	0.285714	#NULL!	6.27767	7.77138	#NULL!
2	0	2	2	1	1	2	1	0.7971	0	0	21.1547	7.04745	0	119.333	132	0.166667	0.390476	7.4864	0.499785	#NULL!	0.285714	#NULL!	6.98662	6.343	#NULL!
2	0	4	6	7	4	7	2	0.7926	1	7	21.6308	6.88772	0	149.333	156	0	0.780952	6.5188	-0.644797	7.33333	0.285714	148.667	7.1636	6.08053	148.667
2	0	3	3	2	2	2	2	0.7885	0	3	23.479	6.95516	0	126	140	0.166667	0.0571429	7.10102	-0.339454	16	0.285714	124	7.44048	6.51273	122.667
2	0	8	8	2	2	2	3	0.6634	1	7	17.6611	5.55864	0	124.667	124	0	0.580952	5.74694	-0.984701	12	0.285714	112.667	6.73164	4.91234	125.333
2	0	6	5	3	3	2	1	1.2487	0	6	21.0639	6.26003	0	126	132	0.5	0.333333	6.07868	0.300581	16.6667	0.285714	115.333	6.25448	6.55506	124
2	0	2	2	#NULL!	#NULL!	2	8	0.7885	0	5	23.3065	6.81722	0	138	80	0.5	0.333333	6.27569	-0.408848	53.3333	0.285714	84.6667	6.98689	6.57805	85.3333
2	0	5	3	3	3	4	2	1.2487	0	7	27.0224	7.57759	0	128.667	132	0.5	0.428571	#NULL!	#NULL!	13.3333	0.285714	118.667	7.51993	7.09597	130
2	0	3	2	1	1	2	1	0.7926	1	2	19.2132	6.28718	0	126	136	0.666667	0	6.93175	0.85253	12.6667	0.285714	123.333	6.07922	6.20329	121.333
2	0	7	6	2	2	5	4	0.7926	1	3	17.4504	5.53295	0	152	148	0.5	0.352381	4.56287	-1.4846	#NULL!	0.285714	#NULL!	6.04747	3.72978	152
2	1	2	2	2	2	2	1	0.8955	0	0	24.0307	7.19589	0	136	144	0.5	0.333333	6.78903	-0.145827	19.3333	0.285714	124.667	6.93486	6.3938	132
2	0	6	6	3	2	4	2	1.2473	1	6	19.7243	6.52912	0	#NULL!	132	0	0.857143	6.36311	-0.854953	#NULL!	0.285714	115.333	7.21807	5.97062	124.667
2	0	9	8	2	3	5	2	0.7018	0	3	16.1817	6.73381	0	134	136	0.666667	0.0761905	6.65111	1.74058	46	0.285714	90	4.91053	5.99519	126.667
2	0	4	5	2	3	6	6	0.9075	0	3	18.0677	5.5324	0	141.333	144	0	0.72381	5.33911	-0.873661	5.33333	0.285714	138.667	6.36342	5.48976	140.667
2	0	6	8	2	3	3	2	0.7885	0	1	20.0402	5.81366	0	128	136	0.666667	#NULL!	5.16523	-0.583914	13.3333	0.285714	122.667	5.84037	5.25646	120.667
2	0	3	4	2	2	2	3	1.2473	1	4	26.2774	8.34726	0	85.3333	80	0.5	0	8.01133	-0.0778267	0.666667	0.285714	84.6667	8.2648	8.18697	86
2	0	3	4	3	3	2	2	1.2487	0	0	19.7827	6.25477	0	125.333	124	0.166667	0.428571	7.04651	0.0464404	-2	0.285714	127.333	7.00007	6.20677	134.667
1	1	6	5	2	2	8	2	1.2487	0	4	19.3591	9.23058	0	98.6667	120	0	0.685714	7.72441	0.0245664	36	0.285714	84	7.69984	6.49346	90
1	0	9	7	5	5	5	3	0.7926	1	1	17.3308	6.76921	0	#NULL!	#NULL!	0.5	0.333333	7.37261	0.488122	#NULL!	0.285714	#NULL!	6.88449	6.21042	#NULL!
1	0	4	6	3	4	3	4	1.2487	0	4	18.5234	6.21724	0	168.667	168	0	0.666667	5.91807	-0.588021	78.6667	0.285714	90	6.50609	5.7654	93.3333
1	0	4	9	2	9	3	9	0.6634	1	3	17.7269	6.08174	0	121.333	132	0	0.333333	5.84891	-0.251866	4	0.285714	128	6.43431	6.18244	134.667
1	0	3	3	2	1	2	1	0.7926	1	5	22.1463	8.87774	0	116	#NULL!	0	0.685714	8.44717	#NULL!	#NULL!	0.285714	#NULL!	#NULL!	8.84869	#NULL!
1	1	5	3	2	1	2	1	0.8955	0	1	19.5598	6.57292	0	136	156	0	0.666667	6.40631	1.31134	#NULL!	0.285714	#NULL!	5.09496	6.03305	#NULL!
1	0	4	4	1	2	3	3	1.2487	0	2	#NULL!	5.75268	0	#NULL!	#NULL!	0.666667	0	5.74267	0.0197198	#NULL!	0.285714	#NULL!	5.72295	5.36752	#NULL!
1	0	5	7	2	3	3	3	0.9075	0	8	38.2912	8.71822	0	#NULL!	#NULL!	0	0.666667	8.90462	0.131788	#NULL!	0.285714	#NULL!	8.77283	8.14127	#NULL!
1	0	7	6	3	3	5	4	1.2473	1	3	18.6815	6.6098	0	118	128	0.333333	0	6.14197	-0.754586	23.3333	0.285714	104.667	6.89656	5.64253	116.667
1	0	5	5	4	3	2	4	1.2487	0	2	17.2884	5.94936	0	139.333	148	0.666667	0.0571429	4.25317	-1.61543	61.3333	0.285714	86.6667	5.8686	4.04829	118.667
1	0	4	6	2	1	1	1	0.8523	1	1	22.5526	8.8506	0	101.333	108	0.666667	0.0190476	8.61806	0.998951	8.66667	0.285714	99.3333	7.61911	7.93338	102.667
0	1	4	4	2	1	4	3	0.7885	0	4	22.7356	6.47927	0	131.333	144	0	0.666667	5.98313	0.518592	32	0.285714	112	5.46454	5.46729	123.333
0	0	2	4	2	3	2	2	0.7018	0	7	21.91	7.67999	0	116	120	0	0.666667	7.50331	1.17184	20	0.285714	100	6.33147	6.70552	111.333
0	0	6	7	3	4	5	4	0.9075	0	5	19.6373	#NULL!	0	89.3333	88	0	0.72381	6.90219	1.04928	#NULL!	0.285714	#NULL!	6.26964	7.31892	#NULL!
0	0	3	3	2	1	2	1	1.0824	1	2	20.5996	7.68172	0	106.667	104	0.5	0.504762	7.72361	1.08608	7.33333	0.285714	99.3333	7.2761	8.36218	99.3333
0	0	6	3	4	2	4	1	0.8955	0	6	23.3875	8.01655	0	#NULL!	#NULL!	0	0.72381	7.92851	0.0010321	#NULL!	0.285714	#NULL!	7.92748	7.8084	#NULL!
0	0	4	7	5	6	7	5	1.0639	0	9	23.7224	#NULL!	0	150.667	140	0	0.666667	7.58495	-0.116917	#NULL!	0.285714	#NULL!	7.70187	7.16373	77.3333
0	0	6	5	3	1	2	1	1.2487	0	2	27.6091	7.51858	0	87.3333	88	0.5	0.504762	7.85632	0.930229	-1.33333	0.285714	89.3333	7.24324	8.17347	93.3333
0	0	3	4	1	2	3	2	1.2487	0	3	19.6611	7.55518	0	116.667	120	0	0.666667	7.98019	0.697007	14.6667	0.285714	105.333	7.28318	7.81969	114.667
0	0	4	1	3	1	3	2	1.0639	0	1	21.3308	5.56276	1	122.667	112	0.166667	0.333333	6.49478	0.902054	18	0.285714	104.667	5.59272	6.11247	112.667
0	1	3	1	1	1	3	3	0.7885	0	0	20.9828	9.26786	0	141.333	156	0.666667	0.0761905	8.94956	-0.128933	#NULL!	0.285714	#NULL!	9.07849	8.38599	#NULL!
0	1	5	1	2	3	3	3	1.0824	1	6	21.8048	9.40261	1	#NULL!	#NULL!	0.166667	0.333333	9.41459	-0.129237	#NULL!	0.285714	#NULL!	9.54383	9.05553	#NULL!
#NULL!	0	4	5	2	2	3	3	1.2487	0	3	22.7781	#NULL!	0	143.333	116	0.5	0.333333	7.68465	#NULL!	8.66667	0.285714	134.667	#NULL!	6.38687	144
#NULL!	0	3	2	1	1	2	1	0.7926	1	0	26.0715	5.34554	0	#NULL!	124	0.5	0.542857	5.40039	-0.212275	#NULL!	0.285714	127.333	5.71243	5.50015	132.667
7	0	5	3	6	3	4	3	1.0824	1	0	19.5615	6.46606	0	136	#NULL!	0	0.409524	5.81976	-0.179643	#NULL!	0.142857	129.333	6.22628	6.04664	133.333
7	0	7	4	3	2	4	2	0.7018	0	3	20.0971	7.49446	0	#NULL!	140	0.5	0	#NULL!	#NULL!	#NULL!	0.142857	122	7.14935	5.67558	114
7	0	5	5	2	2	4	3	1.0639	0	2	19.0511	7.80236	0	124.667	132	0	0.409524	7.95079	0.507123	9.33333	0.142857	122.667	7.44367	7.14632	121.333
7	0	3	6	2	3	#NULL!	#NULL!	1.2473	1	1	20.7024	7.47949	0	#NULL!	#NULL!	0.5	0	7.21125	0.660782	#NULL!	0.142857	82.6667	6.73258	7.39336	89.3333
7	0	6	3	2	3	2	3	0.7926	1	4	19.2304	7.32255	0	141.333	#NULL!	0	0.428571	6.23199	-0.397128	#NULL!	0.142857	134.667	6.9568	6.55967	138
7	0	7	3	2	1	2	2	1.2473	1	0	25.9552	6.71281	0	#NULL!	#NULL!	0.5	0.114286	7.77988	0.944628	#NULL!	0.142857	#NULL!	6.83525	6.30359	#NULL!
7	0	4	1	1	1	2	1	0.8523	1	2	17.8738	8.89293	0	116.667	128	0.166667	0	8.80806	0.577482	#NULL!	0.142857	#NULL!	8.23058	8.19834	#NULL!
7	0	4	2	2	1	3	2	0.6634	1	0	20.1483	7.33746	0	124.667	128	0	0.504762	7.45346	0.406275	31.3333	0.142857	96.6667	7.76485	8.17113	96
7	0	5	5	6	2	5	1	0.7926	1	#NULL!	22.4747	8.18278	0	132	148	0	0.333333	8.5751	1.66895	24	0.142857	124	6.90615	7.07712	124
7	0	3	6	3	3	2	2	1.2473	1	3	16.9137	6.43285	0	#NULL!	84	0	0.428571	7.06022	-0.142307	#NULL!	0.142857	#NULL!	7.20252	6.1606	#NULL!
7	0	4	5	2	4	2	2	1.2473	1	2	16.4933	6.95929	0	136	#NULL!	0.5	0.0190476	7.24204	0.492471	#NULL!	0.142857	128	6.74956	7.04105	134
7	0	3	1	1	1	3	1	1.0013	0	0	20.8585	6.41668	0	121.333	124	0.5	0	6.83771	-0.261527	16.6667	0.142857	107.333	7.09924	5.68741	116
7	0	5	5	2	2	2	2	0.9649	1	2	20.743	6.38627	0	147.333	156	0	0.333333	5.78869	-1.18356	22.6667	0.142857	133.333	6.97225	5.58477	142.667
7	0	7	5	4	6	5	4	1.0824	1	1	18.5677	6.52504	0	144	#NULL!	0.5	0	6.20966	0.0593215	#NULL!	0.142857	127.333	6.74253	6.80186	136
7	0	4	5	2	2	2	3	0.9075	0	1	26.4694	6.87282	0	132	136	0	0.0190476	7.42553	1.42522	10.6667	0.142857	125.333	6.00031	7.08127	128
6	0	4	4	3	2	3	3	1.2487	0	1	22.0213	5.84937	0	144.667	#NULL!	0	0.390476	5.40523	0.510933	#NULL!	0.142857	#NULL!	4.8943	4.99419	#NULL!
6	0	3	3	#NULL!	#NULL!	2	2	1.2473	1	2	18.1495	6.08882	0	#NULL!	#NULL!	0.166667	0	#NULL!	#NULL!	#NULL!	0.142857	#NULL!	5.6994	5.58842	#NULL!
6	0	6	5	2	1	3	2	1.2473	1	0	18.1015	6.66033	0	#NULL!	#NULL!	0	0.409524	5.90167	-1.4571	#NULL!	0.142857	#NULL!	7.35877	5.89297	#NULL!
6	0	3	3	8	2	4	2	1.2473	1	1	20.1891	7.67648	0	129.333	124	0	0.352381	8.05892	2.27403	#NULL!	0.142857	#NULL!	5.78489	5.90851	#NULL!
6	0	2	2	2	2	4	2	1.2487	0	3	21.9742	7.53767	0	96.6667	96	0	0.333333	6.86034	0.1812	12.6667	0.142857	84	7.96355	8.14475	96.6667
6	0	5	5	2	2	2	1	0.8955	0	0	21.3492	8.47388	0	122.667	128	0.166667	0	7.05968	-1.38216	24.6667	0.142857	103.333	8.68167	7.29952	120
6	0	2	3	2	2	2	2	0.8955	0	4	18.4464	6.72042	0	128	128	0	0.333333	6.61725	-0.249852	10.6667	0.142857	117.333	6.8671	5.97909	122.667
6	0	5	6	#NULL!	#NULL!	4	3	0.7926	1	0	21.1124	7.41611	0	84.6667	88	0.5	0	6.93425	-0.199579	-13.3333	0.142857	101.333	7.13383	6.73166	104.667
6	0	5	5	2	4	4	2	1.2473	1	2	19.3484	7.81823	0	123.333	124	0	0	8.22307	0.575691	3.33333	0.142857	120.667	7.64737	7.49881	123.333
6	0	2	1	2	1	2	1	1.2473	1	2	20.6188	7.88753	0	86	84	0	0.0190476	7.50235	#NULL!	2	0.142857	84	7.36346	#NULL!	92
6	0	1	1	1	1	2	1	1.2487	0	1	22.2119	9.24442	0	90	88	0.166667	0	10.0657	2.64527	-22.6667	0.142857	112.667	7.5461	10.1914	110
6	0	4	5	2	8	2	7	0.7926	1	0	21.7493	6.89842	0	#NULL!	#NULL!	0.166667	0.0190476	5.54987	-0.541354	#NULL!	0.142857	#NULL!	6.30077	5.75941	#NULL!
6	0	5	5	1	2	3	2	0.9075	0	1	21.9777	7.67338	0	#NULL!	#NULL!	0	0.333333	7.36065	0.959458	#NULL!	0.142857	#NULL!	6.40119	6.87765	#NULL!
6	0	3	3	2	4	3	4	1.2473	1	3	24.6624	7.24392	0	#NULL!	96	0	0.428571	6.86324	-0.73579	#NULL!	0.142857	86.6667	7.59903	6.21103	94.6667
6	0	4	4	3	3	3	5	1.2473	1	1	19.1395	7.78832	0	124	124	0	0.390476	7.84217	-0.583824	2.66667	0.142857	121.333	8.426	7.51815	121.333
5	0	3	4	2	2	3	2	0.7885	0	3	24.2005	#NULL!	1	88.6667	88	0.5	0.0952381	6.7266	-0.151143	-1.33333	0.142857	90	6.9134	6.76226	94
5	0	3	4	3	1	4	2	0.7926	1	6	18.0448	7.69817	0	#NULL!	#NULL!	0	0.333333	7.29681	2.05943	#NULL!	0.142857	#NULL!	6.00533	8.06476	#NULL!
5	0	4	6	2	1	3	3	0.8955	0	4	17.1498	7.00199	0	#NULL!	#NULL!	0	0.333333	7.51679	0.403047	#NULL!	0.142857	#NULL!	7.11374	7.21699	#NULL!
5	0	3	3	2	3	3	2	1.2473	1	0	23.6957	#NULL!	0	#NULL!	#NULL!	0	0.333333	#NULL!	#NULL!	#NULL!	0.142857	#NULL!	#NULL!	#NULL!	#NULL!
5	0	3	2	2	2	2	2	1.2473	1	0	20.4589	5.75379	0	95.3333	96	0	0.0190476	6.32854	-0.535473	12	0.142857	84	6.86401	6.06325	95.3333
5	0	4	2	2	2	#NULL!	#NULL!	1.2473	1	1	18.3415	6.18925	0	140	132	0.5	0	5.97471	0.825496	12.6667	0.142857	127.333	5.14922	5.32675	141.333
5	0	4	7	2	5	2	5	0.9649	1	1	21.7784	6.69246	0	127.333	116	0.5	0.0190476	7.34608	0.911592	16.6667	0.142857	110.667	6.43449	6.0406	118
5	0	3	3	3	1	2	2	1.0824	1	2	18.8698	7.49141	0	88	88	0	0.447619	5.73584	-2.11649	6.66667	0.142857	81.3333	8.12851	6.01201	84.6667
5	0	4	4	2	2	3	4	1.2473	1	1	21.5435	5.73608	0	144	132	0.5	0.114286	5.80976	0.613437	2.66667	0.142857	141.333	6.58154	7.19498	144
5	0	5	3	4	1	5	2	1.2473	1	1	29.9213	5.9395	1	130.667	#NULL!	0.5	0	5.74784	0.149935	#NULL!	0.142857	#NULL!	6.12064	6.27057	#NULL!
4	0	4	3	2	1	7	3	1.2473	1	5	20.2125	6.74643	0	124.667	136	0	0.390476	6.9798	-0.502107	6	0.142857	130	7.48191	6.66416	136.667
4	0	4	3	2	2	3	2	1.2487	0	0	20.0244	6.75925	0	132	124	0	0.333333	6.67429	-0.252675	23.3333	0.142857	108.667	6.92697	6.34921	114.667
4	0	2	1	1	1	#NULL!	#NULL!	1.0013	0	1	24.753	8.94356	0	132	136	0	0.333333	8.24076	-0.167021	17.3333	0.142857	118.667	8.85819	8.69117	#NULL!
4	0	5	4	1	2	4	4	0.7926	1	4	23.5386	7.55443	0	72	#NULL!	0	0.447619	8.37699	0.0607278	#NULL!	0.142857	72	8.31626	8.05309	74.6667
4	0	4	3	2	1	2	2	0.7926	1	0	19.5229	6.24871	0	124.667	124	0.5	0	5.53395	0.53662	10	0.142857	114.667	6.10248	6.6391	124.667
4	0	5	6	2	2	4	4	0.8041	1	0	22.5278	7.72289	0	82.6667	112	0.166667	0	7.57313	1.15794	28.6667	0.142857	83.3333	6.98361	8.14154	86.6667
4	0	4	4	2	2	2	2	1.2473	1	5	29.8976	8.29118	0	84.6667	88	0.5	0.0190476	8.17439	-0.242759	-1.33333	0.142857	89.3333	8.41715	5.97891	90.6667
4	0	1	5	1	8	2	1	0.8126	1	2	22.0376	#NULL!	0	#NULL!	#NULL!	0	0.390476	7.00698	0.885846	#NULL!	0.142857	91.3333	6.12113	6.82584	#NULL!
4	0	8	7	2	2	2	2	1.2473	1	5	17.6641	6.97117	0	143.333	140	0	0.333333	7.48505	-0.706821	3.33333	0.142857	140	8.19617	7.48935	143.333
4	0	8	3	3	3	3	3	1.2487	0	3	20.9399	8.01271	0	116.667	120	0	0.333333	6.65365	0.0470602	#NULL!	0.142857	#NULL!	7.27224	7.3193	#NULL!
4	0	6	5	8	2	3	2	1.2473	1	2	19.7662	6.94486	0	144	132	0.5	0	7.20036	1.62982	32.6667	0.142857	111.333	5.57055	5.9784	123.333
3	1	4	3	1	1	3	1	1.2473	1	2	23.7269	7.47009	0	140	140	0	0	7.82164	#NULL!	9.33333	0.142857	130.667	7.72752	#NULL!	141.333
3	0	3	4	2	3	3	2	0.7971	0	1	17.5609	6.13296	0	140	128	0	0.447619	5.98777	-1.03388	25.3333	0.142857	114.667	7.02165	5.79541	129.333
3	0	1	2	1	1	1	1	0.6634	1	1	21.1352	6.75921	0	141.333	136	0.5	0	6.06488	-0.196246	#NULL!	0.142857	#NULL!	6.59276	6.39652	#NULL!
3	0	8	7	6	5	3	3	1.0013	0	0	21.2111	6.09063	0	#NULL!	124	0.5	0	6.35678	0.954172	#NULL!	0.142857	#NULL!	6.15936	7.11353	#NULL!
3	0	4	6	3	3	4	4	1.2473	1	2	20.2829	#NULL!	0	114	124	0	0.390476	7.58031	0.095378	8.66667	0.142857	115.333	7.48494	5.98737	119.333
3	1	4	3	#NULL!	#NULL!	2	1	1.2487	0	3	21.3242	6.13723	0	#NULL!	#NULL!	0.5	0.0571429	7.57386	1.40669	#NULL!	0.142857	#NULL!	6.16717	6.37677	#NULL!
3	0	2	2	2	2	2	3	1.2487	0	0	22.7584	6.30999	0	112	112	0	0.447619	6.48039	0.563268	6.66667	0.142857	105.333	5.91712	6.42278	104
3	0	6	7	2	2	2	3	0.8955	0	1	19.0884	5.9049	0	#NULL!	132	0	0.333333	5.00233	0.680147	#NULL!	0.142857	107.333	5.34734	6.02748	116
3	0	6	3	2	2	3	2	1.2487	0	5	24.4223	6.63645	0	77.3333	#NULL!	0	0.485714	7.40035	0.940489	#NULL!	0.142857	#NULL!	6.47675	7.41723	#NULL!
3	0	3	2	3	2	3	2	1.2473	1	3	25.5752	5.07724	0	139.333	116	0	0.333333	5.46772	-0.440767	17.3333	0.142857	122	5.90848	5.30879	133.333
3	0	5	5	5	2	3	1	1.2473	1	1	19.3449	8.1299	0	124.667	132	0.5	0.0380952	7.44742	0.0808771	16	0.142857	116	7.98771	8.06859	122
3	0	4	3	2	2	2	1	1.2487	0	4	17.3608	7.00228	0	120	124	0	0.447619	6.46118	0.375154	14	0.142857	110	6.63077	7.00592	122.667
3	0	6	2	1	1	1	1	0.6634	1	0	23.3303	6.95402	0	114.667	116	0	#NULL!	6.68134	0.644615	8	0.142857	108	6.62422	7.26883	113.333
3	0	7	7	1	1	4	3	0.8523	1	3	17.5463	6.23604	0	108.667	108	0	0.447619	5.67477	0.108559	20.6667	0.142857	88	5.87725	5.98581	109.333
3	0	7	5	5	5	5	3	1.0013	0	1	21.7121	7.35941	0	134.667	136	0	0.0952381	7.02495	-0.0466683	10	0.142857	126	7.54899	7.50232	#NULL!
3	1	3	5	3	4	3	3	0.7971	0	3	23.2205	8.62235	0	143.333	148	0	0.371429	7.74649	-0.206616	8.66667	0.142857	139.333	8.47188	8.26526	143.333
3	0	4	4	2	2	3	2	0.8126	1	1	17.5881	7.22185	0	163.333	156	0	0.333333	6.85998	0.0338695	56.6667	0.142857	106.667	7.26153	7.2954	116
3	0	3	4	2	2	2	2	1.2473	1	0	18.7448	5.75591	0	120	116	0	0.333333	5.66243	-0.656398	-0.666667	0.142857	120.667	6.31882	5.21181	120.667
3	0	2	4	2	1	1	2	1.2473	1	0	22.7407	7.77318	0	113.333	132	0.5	0.171429	8.15389	0.329454	21.3333	0.142857	110.667	7.82444	6.18063	113.333
3	1	5	5	4	3	4	2	1.0824	1	0	21.2733	7.03156	0	136	#NULL!	0.5	0	6.59253	0.14665	#NULL!	0.142857	93.3333	6.44588	6.27898	95.3333
3	0	4	2	1	1	8	1	0.6634	1	2	21.3776	6.13925	0	161.333	160	0	0.333333	5.59923	-0.966588	14.6667	0.142857	146.667	6.72599	5.7594	155.333
3	0	6	6	4	2	4	3	1.2473	1	1	19.2864	#NULL!	0	132	144	0	0.0380952	9.62023	#NULL!	#NULL!	0.142857	#NULL!	#NULL!	7.53937	#NULL!
3	0	4	9	6	2	5	1	0.9649	1	2	20.7921	8.71749	0	141.333	124	0	0.333333	9.10393	0.756389	35.3333	0.142857	106	8.34754	8.5234	113.333
3	0	4	4	3	2	3	3	1.2487	0	1	19.7973	5.59307	0	128	132	0	0.333333	6.49036	1.94209	29.3333	0.142857	102.667	4.54827	6.15298	118.667
2	0	6	5	3	5	3	2	1.2473	1	1	17.2422	7.91022	0	132	132	0.5	0	6.63869	-1.16584	11.3333	0.142857	120.667	8.44585	7.28001	133.333
2	0	5	3	6	3	7	2	1.2473	1	2	19.9832	6.57666	0	150.667	160	0	0.428571	5.78491	0.860043	20	0.142857	140	5.89622	6.75627	147.333
2	0	3	3	2	3	2	2	0.8955	0	1	18.783	6.84662	0	94	100	0	0.466667	7.1229	1.42659	14.6667	0.142857	85.3333	7.04068	8.46728	91.3333
2	0	3	5	2	2	1	1	1.0013	0	0	19.9423	#NULL!	0	122	128	0	0.333333	5.33846	-0.357497	30.6667	0.142857	97.3333	6.37835	6.02085	#NULL!
2	0	2	4	2	2	3	1	0.8955	0	0	19.8951	7.67495	0	#NULL!	136	0	0.333333	6.9306	-0.218154	#NULL!	0.142857	106	7.14875	6.69877	120.667
2	0	5	7	3	3	4	3	1.2487	0	5	#NULL!	7.67097	0	117.333	120	0	0.333333	6.44376	-0.72165	19.3333	0.142857	100.667	7.16541	6.03905	110.667
2	0	7	6	3	4	3	3	1.0013	0	0	22.3384	8.67193	0	117.333	76	0	0.352381	7.19087	0.501603	36.6667	0.142857	80.6667	6.68926	6.40611	92
2	0	4	3	1	1	2	2	1.2473	1	1	17.384	7.38009	0	#NULL!	#NULL!	0.166667	0.0571429	6.80254	0.588317	#NULL!	0.142857	#NULL!	6.21422	6.51854	#NULL!
2	0	7	6	3	2	4	2	0.7885	0	3	26.6048	8.10956	0	122	132	0.5	0	7.31825	0.908198	9.33333	0.142857	122.667	6.41005	7.05887	120.667
2	1	5	1	9	1	2	1	0.9649	1	2	20.8887	6.52997	0	93.3333	104	0	0.333333	6.9326	0.114693	11.3333	0.142857	92.6667	6.81791	6.14814	96
2	0	5	4	3	2	2	2	0.6634	1	2	17.9997	7.12651	0	146	164	0.5	0.0190476	6.63467	-0.254046	14	0.142857	150	6.88872	6.50098	147.333
2	0	5	6	4	4	5	4	0.9649	1	1	26.2265	6.10555	0	148.667	156	0	0.428571	6.0949	-0.554951	13.3333	0.142857	142.667	6.69706	6.14211	148.667
2	0	3	1	3	2	3	3	0.6634	1	1	18.8507	8.0675	0	#NULL!	#NULL!	0	0.171429	7.55344	-0.197912	#NULL!	0.142857	124.667	8.13085	7.93294	125.333
2	0	3	5	1	1	1	1	1.0639	0	2	22.583	7.05349	0	#NULL!	88	0.5	0.0380952	7.56675	0.841699	#NULL!	0.142857	#NULL!	6.72505	7.38389	#NULL!
2	0	8	4	6	5	3	8	0.8955	0	10	22.2175	#NULL!	1	134	#NULL!	0	0.333333	8.78086	-0.00142372	#NULL!	0.142857	131.333	8.78228	7.75938	128
2	1	7	6	4	4	5	2	0.8126	1	3	27.3212	7.91672	0	116.667	116	0.5	0	8.60975	0.733496	3.33333	0.142857	113.333	8.01722	8.75072	103.333
2	0	4	3	2	1	3	1	1.0013	0	0	21.8505	7.78386	0	117.333	128	0.166667	0	7.25726	0.248738	14	0.142857	114	7.00852	6.98337	122
2	0	5	6	2	3	3	3	0.8126	1	3	25.2867	8.75005	0	134.667	140	0	0.390476	9.68374	2.55708	60	0.142857	80	7.12666	7.81865	80
2	0	8	7	2	2	1	5	1.0013	0	7	21.0304	6.24391	0	104	116	0	0.333333	5.98988	-0.102826	19.3333	0.142857	96.6667	6.17453	6.0717	106
2	0	3	2	2	2	3	2	0.7885	0	1	17.607	5.86159	0	145.333	136	0	0.333333	5.74219	-0.417084	21.3333	0.142857	124	6.27023	5.85315	137.333
2	1	3	2	2	1	2	1	0.7885	0	2	20.7879	6.40974	0	139.333	136	0	0.390476	7.31538	0.358948	6.66667	0.142857	132.667	6.95643	5.73464	132
2	0	6	4	3	1	5	3	0.9075	0	8	20.9652	7.24668	0	#NULL!	136	0	0.447619	7.23692	-0.189868	#NULL!	0.142857	134.667	7.60724	7.41737	138
2	0	5	5	3	2	2	2	1.0013	0	1	21.7137	9.26843	0	132	140	0.5	0	8.8337	0.152424	17.3333	0.142857	122.667	9.26194	9.41437	128.667
2	1	4	5	3	2	4	4	0.9075	0	1	27.9544	6.47852	0	#NULL!	132	0.5	0	7.87382	1.39666	#NULL!	0.142857	129.333	6.47716	4.55106	125.333
2	0	6	5	3	3	3	2	0.6634	1	3	17.019	7.4062	0	123.333	140	0.166667	0	7.3377	-0.613827	27.3333	0.142857	112.667	7.95152	5.916	119.333
2	0	4	4	2	2	3	3	0.8955	0	2	21.417	7.51022	0	114	104	0	0.466667	7.6081	0.510215	18.6667	0.142857	95.3333	7.09789	7.28719	103.333
2	0	6	4	5	4	4	2	0.9075	0	1	22.1198	7.21718	0	144	148	0	0.333333	7.2523	-0.0959888	25.3333	0.142857	122.667	7.34829	6.00903	131.333
2	0	8	3	8	2	#NULL!	#NULL!	1.2487	0	3	22.4835	8.41813	0	120.667	112	0.5	0	7.89543	0.758448	24	0.142857	96.6667	7.13698	7.30467	110.667
2	0	4	5	5	4	5	4	0.9649	1	4	23.9563	8.66704	0	#NULL!	108	0.5	0	9.17162	0.393567	#NULL!	0.142857	#NULL!	8.77805	9.16735	#NULL!
2	0	5	5	2	1	3	3	1.2473	1	2	18.0118	6.6983	0	96	100	0.5	0	6.43992	-0.390201	12	0.142857	88	7.39392	7.00372	96.6667
2	1	5	3	#NULL!	#NULL!	4	3	1.0013	0	8	22.305	6.83252	0	#NULL!	#NULL!	0.5	0	7.14464	0.752613	#NULL!	0.142857	#NULL!	7.04911	7.80173	#NULL!
2	1	4	4	1	4	2	3	0.7926	1	2	20.1229	7.50708	0	108	120	0.5	0.0380952	7.69232	-0.648955	7.33333	0.142857	112.667	8.34128	6.4663	111.333
2	0	3	5	1	9	2	8	0.9649	1	0	17.8108	7.80432	0	148	152	0	0.390476	6.16149	-1.09764	12	0.142857	140	7.97762	6.87998	138
2	0	5	5	3	2	2	1	1.0824	1	4	17.3562	7.46168	0	#NULL!	144	0	0.333333	5.92547	-0.890571	#NULL!	0.142857	#NULL!	7.37744	6.48686	#NULL!
1	0	7	6	3	3	2	1	1.0824	1	2	23.0585	6.9029	0	144	124	0	0	7.22086	0.285158	#NULL!	0.142857	#NULL!	7.26546	7.55061	138
1	0	5	5	5	1	3	2	1.2473	1	2	20.0287	8.13211	0	123.333	120	0	0	7.65411	-0.551616	18.6667	0.142857	104.667	8.20573	7.10556	116.667
1	0	3	1	8	1	4	1	0.8955	0	4	30.9	#NULL!	0	#NULL!	#NULL!	0.5	0.0761905	6.68758	0.407816	#NULL!	0.142857	134	6.27977	6.65005	137.333
1	0	5	5	2	1	2	1	0.9075	0	0	27.4645	6.22946	0	90.6667	120	0	0.0761905	5.33383	0.630244	32.6667	0.142857	87.3333	4.70358	4.92654	96
1	0	6	3	4	2	5	3	1.0013	0	3	19.2304	#NULL!	0	135.333	148	0	0.352381	5.66982	#NULL!	17.3333	0.142857	130.667	#NULL!	4.01383	140.667
1	0	5	5	2	2	2	2	0.7018	0	1	19.216	6.76282	0	138.667	140	0.5	0	6.05715	0.66079	28	0.142857	112	6.22271	6.8835	120.667
1	0	2	3	1	2	1	2	1.0639	0	0	21.1461	6.25684	0	138	140	0	0.352381	6.10656	0.00310854	9.33333	0.142857	130.667	6.64821	6.65132	#NULL!
1	0	7	1	1	1	2	9	1.0013	0	1	21.7206	7.98719	0	133.333	#NULL!	0.166667	0	8.52162	1.78707	#NULL!	0.142857	#NULL!	6.73454	7.68556	#NULL!
0	0	8	8	2	1	3	1	1.0824	1	1	32.8785	7.05013	0	108	#NULL!	0	0.428571	7.855	0.000653796	#NULL!	0.142857	#NULL!	7.85435	7.2911	#NULL!
0	1	5	6	1	1	7	2	1.2487	0	2	19.9802	7.00883	0	135.333	144	0	0.333333	6.46057	0.133372	24	0.142857	120	6.3272	6.05945	131.333
0	0	5	5	1	9	3	7	1.2473	1	1	22.5708	7.39924	0	140	136	0	0.409524	6.3943	-0.456286	4.66667	0.142857	135.333	7.75831	7.30203	140
0	0	3	3	2	2	2	2	0.8955	0	0	19.5272	7.92115	0	#NULL!	#NULL!	0	0.371429	7.51379	0.732299	#NULL!	0.142857	#NULL!	7.16809	7.90039	#NULL!
0	0	7	5	1	1	1	1	0.8955	0	0	21.7466	5.66727	0	#NULL!	#NULL!	0.5	0.152381	5.97053	2.38211	#NULL!	0.142857	#NULL!	4.01819	6.4003	#NULL!
0	0	7	6	1	1	3	1	1.2473	1	0	20.498	5.27854	0	130	88	0.5	0	4.33334	-1.66733	44	0.142857	86	6.00068	3.91198	88
0	0	5	3	4	2	5	2	1.2473	1	0	20.0022	8.87875	0	88	84	0	0.0761905	8.35264	-1.09313	10	0.142857	78	9.44577	8.06155	88.6667
0	0	5	4	1	2	2	2	0.8126	1	3	18.6615	6.11181	0	136.667	#NULL!	0.5	0.0380952	5.76065	0.065169	#NULL!	0.142857	82.6667	5.69548	5.21889	87.3333
0	1	5	3	3	2	3	3	0.8126	1	0	18.8595	5.34726	1	127.333	120	0.5	0	5.78015	-0.668644	6.66667	0.142857	120.667	6.44879	5.76749	124
0	0	6	4	3	3	5	3	1.0824	1	1	17.9422	6.66233	0	151.333	#NULL!	0	0.466667	6.82771	0.54106	#NULL!	0.142857	100.667	6.28665	6.06302	118
0	1	9	9	2	1	5	4	0.7926	1	4	21.0406	5.59788	0	#NULL!	#NULL!	0	0.352381	6.05714	1.03449	#NULL!	0.142857	#NULL!	5.47668	6.51118	#NULL!
0	0	6	5	2	2	4	4	0.8041	1	6	30.9217	#NULL!	0	#NULL!	#NULL!	0	0.352381	#NULL!	#NULL!	#NULL!	0.142857	#NULL!	#NULL!	#NULL!	#NULL!
7	0	6	2	4	1	8	4	1.2487	0	5	18.4596	5.44872	0	#NULL!	120	0	0	#NULL!	#NULL!	#NULL!	0	97.3333	6.07427	4.82644	100.667
7	0	8	2	8	2	8	2	0.8126	1	8	21.34	#NULL!	0	126.667	88	0	0	7.0722	0.630212	31.3333	0	95.3333	6.45131	7.08152	#NULL!
7	0	2	2	1	4	1	3	1.2487	0	1	24.2217	7.73815	0	109.333	124	0	0	8.36271	0.408212	18	0	106	7.9545	7.64985	110
7	0	4	2	2	1	3	1	1.2473	1	2	22.5545	6.03626	0	130	140	0	0.0190476	6.20737	0.462347	23.3333	0	116.667	5.74502	4.80542	126
7	0	9	5	3	2	2	1	1.0824	1	3	21.3493	6.67798	0	140	132	0	0.0571429	6.65917	0.0435725	51.3333	0	88.6667	6.61559	6.29824	91.3333
7	0	4	4	2	2	3	3	1.2473	1	4	17.6697	6.58021	0	135.333	148	0	0.0952381	6.6858	0.259722	26.6667	0	121.333	6.42608	5.27553	139.333
7	0	6	6	3	3	2	2	0.7926	1	3	18.7628	5.67445	0	#NULL!	108	0	0	6.00997	-0.347629	#NULL!	0	132	6.3576	5.53027	138
7	0	4	4	2	3	2	2	0.8523	1	3	20.2547	6.57895	0	#NULL!	144	0	#NULL!	6.26575	0.0902828	#NULL!	0	128	7.08451	7.17479	131.333
7	0	6	3	3	1	2	3	1.2473	1	0	20.9145	#NULL!	0	#NULL!	#NULL!	0	0	#NULL!	#NULL!	#NULL!	0	#NULL!	#NULL!	#NULL!	#NULL!
7	0	6	2	1	1	3	1	1.2473	1	3	25.6586	8.6131	0	128	108	0	0	8.22511	-0.442864	46.6667	0	81.3333	9.30535	8.86249	86
7	0	7	3	2	3	4	3	1.2473	1	0	22.3762	5.53471	0	109.333	#NULL!	0	0	5.87012	0.344566	#NULL!	0	#NULL!	5.52556	5.08758	#NULL!
7	0	5	5	8	2	1	1	0.6634	1	0	20.5779	5.52967	0	130	128	0	#NULL!	5.67189	-0.791949	54.6667	0	75.3333	6.46384	5.50188	82
7	0	3	5	3	4	3	3	0.8523	1	5	22.8307	6.95369	0	126	124	0	0.228571	6.906	0.0289971	16	0	110	6.877	6.89122	122.667
7	0	1	1	1	1	1	1	0.8523	1	1	24.93	6.81371	0	142.667	132	0	0	6.7681	0.0378172	23.3333	0	119.333	6.73028	6.58109	135.333
7	0	3	4	3	4	3	3	1.2473	1	0	21.0765	7.24962	0	88	92	0	0	6.69491	-0.000788977	4.66667	0	87.3333	6.6957	6.06787	88
7	0	6	5	6	5	4	2	0.7018	0	2	20.2666	9.02883	0	123.333	152	0	0.0190476	9.15238	1.61427	23.3333	0	128.667	7.53812	6.81619	138
7	0	5	4	5	1	5	1	0.9075	0	2	21.3114	7.9194	0	122.667	124	0	0.114286	6.88874	-0.529196	#NULL!	0	#NULL!	7.41793	6.02253	#NULL!
7	0	5	5	#NULL!	#NULL!	3	2	1.2473	1	1	20.0431	9.06208	0	132	140	0	0.0952381	8.03029	#NULL!	18	0	122	7.00943	#NULL!	120
7	0	5	4	2	3	1	1	1.2473	1	3	18.8401	7.01537	0	128	132	0	0	7.14575	-0.217664	14.6667	0	117.333	7.51194	7.29428	123.333
6	0	5	3	2	2	3	3	1.2473	1	0	20.9604	7.08695	0	145.333	136	0	0	6.59454	-1.54167	14.6667	0	130.667	8.13621	5.98477	142
6	0	3	3	3	2	4	4	1.0824	1	0	21.0639	7.4012	0	130.667	148	0	0.0761905	8.63944	-0.324635	24.6667	0	123.333	8.96407	6.94973	131.333
6	0	7	6	3	5	5	2	1.0013	0	0	19.8898	8.65404	0	119.333	140	0	0	8.55187	0.563869	20.6667	0	119.333	7.988	7.14692	123.333
6	1	2	1	1	1	3	1	0.9649	1	1	20.7088	#NULL!	0	#NULL!	#NULL!	0	0.0952381	6.24586	#NULL!	#NULL!	0	#NULL!	#NULL!	5.99984	#NULL!
6	0	3	3	#NULL!	#NULL!	5	1	1.2487	0	4	25.9784	7.26474	0	#NULL!	#NULL!	0	0	#NULL!	#NULL!	#NULL!	0	#NULL!	6.8558	6.34188	#NULL!
6	0	5	6	3	3	3	3	0.9649	1	4	21.421	8.9244	0	128	136	0	0.0952381	9.07331	1.44654	21.3333	0	114.667	7.62677	8.49241	114
6	0	4	2	3	1	3	1	1.2473	1	0	21.6661	6.60209	0	84	84	0	0	6.97211	0.691402	4	0	80	6.38138	7.07279	86
6	0	2	8	1	3	5	2	0.9075	0	0	22.2214	7.49091	0	82	132	0	0	6.78203	1.4464	8.66667	0	123.333	6.47848	7.92488	132
6	0	7	1	#NULL!	#NULL!	2	1	1.0824	1	0	17.9858	4.91554	0	#NULL!	#NULL!	0	0.0190476	5.25135	-0.706776	#NULL!	0	#NULL!	5.95813	4.6155	#NULL!
6	0	5	4	3	3	2	3	1.2473	1	3	17.7361	7.79926	1	85.3333	84	0	0	7.03781	-0.0215771	2	0	83.3333	7.05939	6.72323	82.6667
6	0	4	3	3	2	4	4	1.2473	1	0	20.0842	7.53629	0	136	144	0	0.0380952	6.45504	-0.960582	12.6667	0	131.333	7.83356	6.87298	134.667
6	0	3	3	1	1	1	1	1.2473	1	0	20.1842	4.98868	0	97.3333	100	0	0	4.69339	-1.67066	9.33333	0	90.6667	6.95112	5.28046	98
6	0	3	4	2	1	3	4	1.0824	1	1	21.0623	6.36938	0	153.333	144	0	0	6.14567	-0.259379	45.3333	0	108	6.40505	6.14107	111.333
6	0	3	2	2	1	2	1	1.2473	1	1	23.8498	7.72086	0	154.667	156	0	0	7.74832	0.235	#NULL!	0	#NULL!	8.88931	9.12431	#NULL!
6	0	7	4	1	1	1	1	0.8126	1	0	22.8522	4.01673	0	#NULL!	#NULL!	0	0.114286	6.4128	-0.605706	#NULL!	0	#NULL!	8.34319	7.73748	#NULL!
6	1	1	1	1	1	1	1	1.2473	1	4	21.4148	#NULL!	0	140	132	0	0	#NULL!	#NULL!	4.66667	0	135.333	#NULL!	#NULL!	139.333
5	0	3	4	2	3	2	1	1.2487	0	0	21.94	9.23512	0	117.333	120	0	0	8.35573	0.778489	9.33333	0	110.667	7.57724	7.8788	116
5	0	5	4	2	2	2	2	0.8955	0	0	24.4207	7.0242	0	126.667	132	0	0	6.42238	-0.44175	14	0	118	7.15744	6.71569	122.667
5	0	9	2	4	1	3	5	1.0824	1	3	20.3002	7.92488	0	132	132	0	0.0190476	8.40322	0.646204	7.33333	0	124.667	7.75701	7.90943	131.333
5	0	6	3	2	1	3	3	1.2473	1	1	15.4104	6.09239	0	90	92	0	0.0761905	5.84732	-1.15355	9.33333	0	82.6667	7.00087	5.30795	#NULL!
5	0	7	7	3	3	4	1	1.0824	1	2	17.7667	7.18784	0	#NULL!	100	0	0	6.88124	0.188517	#NULL!	0	#NULL!	6.86573	7.05425	#NULL!
5	0	7	7	2	2	4	3	1.0824	1	2	19.8168	7.62925	0	#NULL!	116	0	0	7.08164	0.458051	#NULL!	0	109.333	6.62359	6.9323	109.333
5	0	7	1	8	1	7	1	0.8126	1	7	16.2962	6.39956	0	138	144	0	0.0380952	6.77809	0.152263	34.6667	0	109.333	6.62582	5.54691	129.333
5	0	5	3	1	1	1	1	1.0824	1	4	22.475	8.15117	1	118	132	0	#NULL!	7.68245	1.92072	46.6667	0	85.3333	6.43571	8.35642	100.667
5	0	7	1	1	1	1	1	0.8126	1	1	18.5928	9.24868	0	126	128	0	0	8.06386	0.858967	14.6667	0	113.333	7.45259	8.31156	114
5	0	8	7	3	4	4	5	0.7885	0	1	19.6887	8.28573	1	126	140	0	0.0380952	8.50512	0.942931	30.6667	0	109.333	7.56219	7.07488	123.333
5	0	1	4	1	4	1	4	0.8523	1	1	19.8629	8.84459	0	#NULL!	88	0	0	8.59783	-0.0626215	#NULL!	0	80	8.66045	8.51625	82
5	1	5	4	3	3	4	5	1.2473	1	3	18.2082	7.3588	0	124	124	0	0	7.36756	0.165307	6	0	118	7.20226	6.75834	118.667
5	0	4	6	3	3	3	4	1.2473	1	1	17.0369	6.52301	0	#NULL!	#NULL!	0	0	7.53094	0.717475	#NULL!	0	98.6667	6.81347	7.09639	98.6667
5	0	5	3	2	1	3	1	1.0013	0	0	20.5678	7.44985	0	144.667	144	0	0.114286	7.95429	1.52181	6.66667	0	138	6.43248	6.27787	142
5	0	4	5	3	2	4	2	0.9075	0	1	21.6692	7.25572	0	111.333	116	0	0.0190476	6.75106	-0.332426	11.3333	0	104.667	7.08349	6.40958	110.667
5	0	3	3	2	4	3	3	1.2487	0	1	22.5932	6.79398	0	#NULL!	#NULL!	0	0	6.38353	-0.170986	#NULL!	0	#NULL!	6.72797	6.55699	#NULL!
5	0	5	1	1	1	1	1	1.2473	1	0	20.8003	7.89515	0	140.667	120	0	0	7.08009	-1.82183	16.6667	0	124	8.90192	6.19631	134
5	1	3	1	3	1	3	1	0.6634	1	0	19.3301	6.65059	0	#NULL!	#NULL!	0	0	7.14044	-0.0413818	#NULL!	0	130.667	7.18182	6.17159	127.333
5	0	4	4	1	1	2	2	0.7885	0	1	18.3781	7.24834	1	118	120	0	0.0190476	7.13203	-0.160196	10	0	110	7.29223	6.68082	110.667
5	0	3	2	2	2	2	1	0.7926	1	1	23.5875	6.05207	1	141.333	132	0	0	6.45612	0.311807	4.66667	0	136.667	6.14431	5.46287	139.333
5	0	4	5	2	4	3	4	0.9075	0	4	#NULL!	5.48509	0	128.667	136	0	0.0952381	5.88146	0.508508	34.6667	0	101.333	6.20809	6.7166	126
5	0	5	2	3	1	2	1	0.8126	1	1	20.3662	7.04402	0	141.333	136	0	0	6.61745	-0.710606	18.6667	0	122.667	7.35584	6.64523	134
5	0	5	3	3	4	5	2	0.6634	1	0	#NULL!	7.71266	0	#NULL!	132	0	0	7.7062	0.339327	#NULL!	0	#NULL!	7.36687	6.32259	#NULL!
5	0	2	8	2	5	1	1	0.8126	1	0	19.5625	7.09485	0	131.333	124	0	0	6.96764	0.124935	8.66667	0	122.667	7.27429	7.39922	123.333
5	0	2	2	8	2	2	3	0.7926	1	0	19.7687	6.03991	0	122.667	148	0	0	6.61042	-0.0175615	32	0	116	6.62798	5.30069	125.333
5	0	2	5	3	2	2	2	0.8126	1	0	18.0843	#NULL!	0	#NULL!	#NULL!	0	0	#NULL!	#NULL!	#NULL!	0	#NULL!	#NULL!	#NULL!	#NULL!
5	0	3	3	2	2	2	3	1.2487	0	0	19.9676	5.58255	0	82.6667	144	0	0	6.12135	0.550623	20	0	124	5.57073	4.34594	131.333
5	1	3	3	3	3	3	3	1.2473	1	3	22.4317	6.59247	0	143.333	140	0	0.114286	6.26034	0.207592	-4	0	147.333	6.05275	4.88771	146.667
4	0	5	5	7	4	2	4	1.2487	0	1	26.9299	#NULL!	0	80	#NULL!	0	0	7.25973	0.277056	#NULL!	0	#NULL!	7.31557	7.59263	#NULL!
4	0	4	3	2	1	2	2	0.7971	0	8	21.3273	#NULL!	0	139.333	128	0	0.114286	#NULL!	#NULL!	24.6667	0	114.667	#NULL!	#NULL!	130
4	0	8	1	8	3	5	5	1.2487	0	12	21.2643	5.86597	0	133.333	132	0	0	6.23755	0.0444481	14.6667	0	118.667	6.1931	4.97784	132.667
4	1	2	3	2	1	2	1	1.2473	1	1	20.5704	9.05078	1	92	88	0	0.0190476	8.55422	-0.62283	#NULL!	0	#NULL!	9.17705	8.48651	#NULL!
4	0	3	3	1	1	1	1	1.0824	1	3	20.8207	6.66542	0	116	#NULL!	0	0.0761905	6.41778	-0.516238	#NULL!	0	113.333	7.03788	6.52164	115.333
4	0	1	2	1	1	1	2	1.2487	0	0	20.982	6.97684	0	140.667	148	0	0	6.49122	0.230848	#NULL!	0	#NULL!	6.26037	6.27294	#NULL!
4	0	3	1	1	1	2	1	0.8955	0	0	#NULL!	8.71177	0	118.667	124	0	0.0190476	7.79167	1.53894	16.6667	0	107.333	6.88915	8.42809	110
4	0	3	2	2	2	2	2	1.0824	1	1	20.5268	7.35862	0	142	140	0	0.0380952	6.87089	0.392762	15.3333	0	126.667	6.47813	6.5289	138
4	0	1	3	2	3	4	1	1.0824	1	3	23.738	6.1365	0	135.333	#NULL!	0	0	6.38007	-0.27521	#NULL!	0	#NULL!	6.65528	5.86585	#NULL!
4	0	5	2	2	2	5	3	0.9075	0	1	22.2423	7.84428	0	130.667	140	0	0	7.38521	-0.60301	16.6667	0	123.333	8.34704	7.74403	132.667
4	0	3	3	2	2	2	2	1.0824	1	1	20.0462	8.96874	0	#NULL!	#NULL!	0	0.114286	9.09882	1.04547	#NULL!	0	#NULL!	8.05334	8.01326	#NULL!
4	0	4	3	7	2	3	3	1.2487	0	0	21.2728	8.89837	0	133.333	#NULL!	0	0.0190476	7.68652	-0.107956	#NULL!	0	110	8.32582	8.21786	118.667
4	0	2	4	#NULL!	#NULL!	2	5	0.6634	1	0	20.1016	8.57504	0	120.667	112	0	0.209524	8.14835	-0.041752	#NULL!	0	#NULL!	8.1901	7.26692	#NULL!
4	0	5	4	2	1	#NULL!	#NULL!	0.8955	0	1	26.1012	8.34529	0	#NULL!	108	0	0	8.09348	0.932728	#NULL!	0	#NULL!	8.26343	9.19616	#NULL!
4	0	2	3	2	2	3	2	1.2473	1	1	18.6965	6.91339	0	124.667	124	0	0.0952381	7.06938	0.151137	-3.33333	0	128	7.01767	7.1688	132.667
4	0	4	4	2	2	2	1	1.2473	1	1	27.9025	7.45089	0	123.333	120	0	0.0571429	7.60267	0.0863583	0	0	123.333	7.51631	6.7911	122
4	0	5	5	2	3	3	3	0.6634	1	2	21.5347	#NULL!	0	134.667	140	0	0.0190476	6.18515	-1.8006	20	0	120	7.98575	5.50678	128.667
4	0	9	1	1	1	1	1	0.7926	1	0	23.7285	6.4625	0	137.333	88	0	0	6.54495	0.787576	56.6667	0	80.6667	6.07684	6.86442	84.6667
4	0	6	6	2	2	3	1	1.2487	0	4	22.5426	8.00169	0	103.333	152	0	0.0761905	6.26031	0.316705	64	0	88	6.78853	7.10523	94.6667
4	0	5	7	2	2	5	1	0.8041	1	4	20.788	8.768	0	132	#NULL!	0	0	8.75063	-0.185863	#NULL!	0	105.333	8.9365	8.58321	#NULL!
3	0	2	2	2	2	2	2	1.0824	1	0	17.3806	7.92963	0	130	124	0	0	8.15137	-0.128065	17.3333	0	112.667	8.27944	7.68781	120.667
3	#NULL!	7	1	4	1	6	2	1.2473	1	1	15.3856	5.95747	0	152	120	0	0	6.47618	-1.11973	#NULL!	0	#NULL!	7.59591	3.66484	#NULL!
3	0	3	3	3	3	3	2	0.6634	1	2	18.8673	5.47068	0	132	132	0	0.114286	5.69378	0.00902014	2.66667	0	129.333	5.68476	5.42003	126
3	0	4	3	2	2	3	2	1.2487	0	0	22.6444	6.70475	0	#NULL!	116	0	0	6.64553	0.99172	#NULL!	0	97.3333	5.92977	6.92149	106.667
3	0	4	5	4	5	3	4	0.7018	0	0	20.0054	7.07615	0	140	132	0	0	6.14878	0.0857449	21.3333	0	118.667	6.27592	6.36167	133.333
3	0	3	3	3	3	3	3	0.9649	1	1	22.115	7.66965	0	116.667	120	0	0	8.09615	0.651483	15.3333	0	104.667	7.44466	8.095	112.667
3	0	5	4	4	2	7	6	0.6634	1	5	#NULL!	6.08928	0	143.333	140	0	0	6.14529	-0.527021	2	0	141.333	6.73144	6.20442	146
3	0	3	6	8	1	2	1	0.7926	1	0	19.5588	8.08841	0	108.667	84	0	0.0190476	7.60687	0.117249	11.3333	0	97.3333	7.48962	7.04027	108.667
3	0	1	2	1	2	2	2	0.7971	0	0	18.3491	7.13776	0	137.333	140	0	#NULL!	9.48928	0.886422	38	0	102	8.60285	8.22238	#NULL!
3	0	6	3	4	2	3	2	0.8126	1	1	19.2044	#NULL!	0	#NULL!	#NULL!	0	0.0190476	#NULL!	#NULL!	#NULL!	0	#NULL!	#NULL!	#NULL!	#NULL!
3	0	2	2	2	2	2	2	1.2487	0	2	24.7126	9.55128	0	140	156	0	0	8.56662	-0.118865	23.3333	0	132.667	8.68548	5.60923	137.333
3	0	2	2	2	1	2	1	1.2473	1	3	27.4706	6.8101	0	#NULL!	#NULL!	0	0	7.84102	0.703353	#NULL!	0	#NULL!	7.13767	6.67743	#NULL!
3	0	6	3	1	1	2	1	0.9649	1	4	20.9094	#NULL!	0	140	120	0	0.0190476	#NULL!	#NULL!	56.6667	0	83.3333	#NULL!	#NULL!	90.6667
3	0	3	2	3	2	2	2	1.0824	1	1	18.3029	6.20305	0	124	#NULL!	0	0	6.31781	0.798217	#NULL!	0	114.667	6.05205	6.85027	114.667
3	0	4	3	2	1	2	2	1.0824	1	0	18.2409	7.06039	0	114.667	96	0	0	6.99975	0.701487	6.66667	0	108	6.29826	6.30289	108.667
3	0	2	3	1	1	1	1	1.0824	1	2	19.4353	6.68544	0	125.333	140	0	0.0761905	7.28332	-0.411427	18.6667	0	121.333	7.69474	5.74899	123.333
3	0	5	7	2	3	2	6	1.2487	0	3	19.0742	6.69784	0	#NULL!	#NULL!	0	0.114286	7.11425	1.60642	#NULL!	0	#NULL!	6.34252	7.94894	#NULL!
3	0	3	4	2	4	2	1	1.0824	1	2	18.4761	4.07718	0	130	128	0	0	4.45201	-1.04599	6	0	124	5.498	3.56814	126.667
3	0	3	4	8	3	4	2	0.8041	1	3	20.3832	7.9902	0	94.6667	#NULL!	0	0.0190476	7.84864	0.324768	#NULL!	0	96	7.52387	7.77885	100
3	0	3	1	2	1	3	1	1.2473	1	2	22.8984	8.11032	0	#NULL!	#NULL!	0	0	7.35071	-0.218071	#NULL!	0	#NULL!	7.66526	7.44719	#NULL!
3	0	4	3	3	2	3	2	0.8126	1	1	20.8102	8.16605	0	134.667	140	0	0	7.03783	-0.474863	60	0	80	7.55363	7.07877	86.6667
3	0	2	4	2	1	7	7	1.0013	0	1	23.6914	7.1335	1	111.333	132	0	0	7.12883	-0.387359	24	0	108	7.51619	6.81626	112
3	0	5	4	4	2	3	3	0.9075	0	3	21.2094	8.44714	0	108	112	0	0.0190476	7.52959	0.373284	10.6667	0	101.333	7.15631	7.31631	112
3	0	4	3	2	2	3	1	0.9075	0	2	20.0158	5.5405	0	#NULL!	144	0	0	2.86094	0.544931	#NULL!	0	#NULL!	4.6285	5.17343	136.667
3	0	9	6	1	1	7	3	0.6634	1	3	19.97	6.81531	0	82.6667	#NULL!	0	0.133333	6.61088	0.0723838	#NULL!	0	76.6667	6.53849	5.63793	81.3333
3	1	2	8	1	1	1	1	1.2487	0	0	23.54	7.0772	0	128.667	128	0	0	7.90576	-0.0345784	-5.33333	0	134	7.94034	7.37985	140
3	1	1	8	1	1	1	7	1.2487	0	2	17.5168	6.76488	0	126.667	124	0	0.0571429	6.51026	-0.465494	0.666667	0	126	7.22451	6.75902	131.333
3	0	4	3	3	3	3	3	1.2473	1	1	20.7084	5.76594	0	134.667	116	0	0	5.69791	-0.490501	11.3333	0	123.333	6.18841	5.67474	135.333
3	0	1	1	1	1	1	1	0.9649	1	0	24.6126	5.71958	0	137.333	140	0	0.0190476	5.16465	-0.794732	12.6667	0	127.333	5.95939	4.29287	136
3	0	7	3	3	2	6	2	0.9649	1	4	20.4792	7.82712	0	132	128	0	0.114286	7.62488	0.045314	13.3333	0	118.667	7.57956	6.83774	120.667
3	0	3	3	2	2	3	3	0.8126	1	0	19.6773	5.43685	0	126	120	0	0.0380952	5.21488	-0.531407	14	0	112	6.20604	5.67463	122
3	0	6	5	2	2	3	3	1.2473	1	4	19.4015	6.66925	0	120	120	0	0	6.16514	0.0582961	16.6667	0	103.333	6.45116	6.50946	109.333
3	0	4	5	2	2	4	2	1.0824	1	2	19.8752	6.31648	0	144	156	0	0.171429	6.06955	-1.10511	73.3333	0	82.6667	7.17466	5.62568	91.3333
3	0	4	3	3	2	4	2	1.2473	1	1	18.2081	6.71293	0	#NULL!	#NULL!	0	0.0190476	6.58393	-0.325248	#NULL!	0	#NULL!	6.90918	5.91625	#NULL!
2	0	3	3	2	2	2	2	1.2473	1	1	18.0756	7.3442	0	135.333	140	0	0	6.70674	-0.116414	18.6667	0	121.333	6.82315	5.36568	128
2	0	5	5	2	2	2	1	0.8955	0	3	24.2336	7.82985	0	#NULL!	#NULL!	0	0.114286	7.89179	0.806421	#NULL!	0	#NULL!	7.08537	5.78088	#NULL!
2	0	3	1	9	1	2	1	1.0824	1	0	19.124	6.73827	0	140.667	144	0	0	6.86756	-0.54725	5.33333	0	138.667	7.41481	5.84248	138.667
2	0	3	4	2	2	2	2	0.6634	1	0	33.9449	#NULL!	0	95.3333	#NULL!	0	0.0190476	8.25256	0.956639	#NULL!	0	90	7.63697	8.59361	89.3333
2	0	6	5	3	3	4	3	1.2473	1	1	22.5905	8.37864	0	#NULL!	#NULL!	0	0.0380952	8.0303	-0.200823	#NULL!	0	#NULL!	8.23112	7.52622	#NULL!
2	0	5	3	3	1	3	5	1.0824	1	2	22.206	3.01082	0	90.6667	100	0	#NULL!	3.53358	-0.420542	18	0	82	4.15881	3.73827	88
2	0	7	1	1	2	5	2	1.2487	0	0	20.5672	7.32675	0	130	128	0	0	7.25495	#NULL!	#NULL!	0	#NULL!	#NULL!	6.14516	#NULL!
2	0	6	7	3	3	3	5	1.2473	1	3	26.5925	9.86613	0	#NULL!	#NULL!	0	0	9.83164	0.427428	#NULL!	0	#NULL!	9.40422	9.78777	#NULL!
2	0	4	4	3	2	4	3	1.2473	1	2	20.9941	7.69348	0	87.3333	100	0	0	7.46702	-0.475207	19.3333	0	80.6667	8.28304	7.80783	82.6667
2	0	3	3	3	2	3	3	0.6634	1	0	18.2163	7.47155	0	130.667	136	0	0	6.72914	0.00766417	18.6667	0	117.333	6.72147	6.70172	120.667
2	1	5	7	3	5	4	4	0.7926	1	3	24.8823	6.40082	0	98	96	0	0.0952381	6.63875	-0.21028	-6.66667	0	104.667	6.84903	5.8558	108.667
2	1	7	3	7	3	3	3	1.0824	1	0	21.3758	6.86034	0	92.6667	92	0	0	6.7741	-0.210926	12.6667	0	80	7.04142	6.8305	79.3333
2	0	3	5	1	1	8	3	1.0824	1	2	21.0642	7.70874	0	141.333	140	0	0.114286	6.92148	-0.466793	16.6667	0	124.667	8.1513	7.68451	135.333
2	1	1	5	1	5	1	5	0.8523	1	0	20.4916	8.40691	0	96.6667	96	0	0	8.4143	-0.174606	4	0	92.6667	8.5889	6.67115	96.6667
2	0	3	5	2	2	5	5	1.2473	1	1	17.1971	6.58817	0	78	80	0	0	7.52779	1.17393	5.33333	0	74.6667	6.35386	6.73814	78.6667
2	0	7	6	4	4	5	6	0.8041	1	1	20.7302	8.37346	0	#NULL!	84	0	0.0952381	8.59564	-1.0545	#NULL!	0	82	9.65014	6.52628	83.3333
2	1	2	2	2	1	2	2	0.6634	1	1	26.5425	7.43477	0	#NULL!	104	0	0	7.33298	-0.01518	#NULL!	0	#NULL!	7.39062	7.37544	#NULL!
2	0	5	3	2	1	3	2	0.8523	1	3	17.6147	7.05976	0	90	84	0	0.0380952	8.52365	0.538919	4.66667	0	85.3333	7.98473	7.37228	90
2	0	2	4	2	2	3	5	1.2487	0	0	18.7662	6.44409	0	134.667	120	0	0	6.3921	-0.0678082	18	0	116.667	6.45991	6.23244	122.667
2	0	5	4	2	2	3	2	1.2487	0	0	17.5736	7.95346	0	#NULL!	132	0	0	7.88415	0.735144	#NULL!	0	121.333	7.149	7.37236	125.333
2	1	2	1	1	1	1	1	0.8126	1	1	21.0637	6.9348	0	118.667	92	0	0	7.07629	0.615816	4.66667	0	114	6.46048	6.62817	122
2	0	6	7	2	1	#NULL!	#NULL!	1.2487	0	0	22.6844	8.1442	0	#NULL!	124	0	0	7.52441	0.118555	#NULL!	0	124	7.40585	7.29357	122
2	1	7	4	1	1	5	1	1.0013	0	1	18.1624	#NULL!	0	#NULL!	#NULL!	0	0	#NULL!	#NULL!	#NULL!	0	#NULL!	#NULL!	#NULL!	#NULL!
1	0	3	3	2	1	3	1	1.2473	1	1	26.1911	6.39931	0	92	88	0	0	5.94454	-0.956471	2.66667	0	89.3333	6.90101	4.77654	85.3333
1	0	7	4	1	1	2	1	0.8955	0	1	30.249	7.5166	0	#NULL!	#NULL!	0	0	7.4246	0.506389	#NULL!	0	#NULL!	6.91821	6.0447	#NULL!
1	0	5	4	3	2	3	3	0.8955	0	1	23.6334	9.07618	0	108	120	0	0.0380952	8.81965	0.545436	10.6667	0	109.333	8.27421	8.60534	109.333
1	0	4	7	9	1	3	2	1.0013	0	2	26.4554	8.81834	0	92.6667	96	0	0.133333	8.39484	-0.288689	10	0	86	9.00219	8.7135	88
1	1	4	3	2	2	3	3	1.2473	1	0	21.0812	#NULL!	0	136	132	0	0	7.38811	#NULL!	-3.33333	0	139.333	#NULL!	6.42892	143.333
1	0	5	4	3	2	3	2	0.7885	0	0	18.5158	7.74956	0	#NULL!	#NULL!	0	0.0190476	8.80382	1.14663	#NULL!	0	#NULL!	7.65719	7.6293	#NULL!
1	0	8	7	3	2	3	2	0.9649	1	1	16.4243	6.06035	0	143.333	136	0	0.0952381	5.3081	-0.738863	18.6667	0	124.667	6.04696	4.20828	135.333
1	1	7	7	3	2	3	2	0.8126	1	1	#NULL!	5.98487	0	93.3333	96	0	0.0380952	5.86567	-0.237061	12.6667	0	83.3333	6.10273	5.14285	84
1	0	5	4	3	3	5	3	0.9649	1	1	23.2255	6.24642	0	#NULL!	#NULL!	0	0	6.70198	-0.531435	#NULL!	0	#NULL!	7.23342	6.20501	#NULL!
1	0	5	4	2	2	2	2	1.2487	0	1	21.2439	7.79435	0	105.333	112	0	0	7.77467	1.94532	14.6667	0	97.3333	6.32515	8.27047	103.333
1	0	6	5	4	5	5	4	1.0013	0	2	24.1474	8.99158	0	99.3333	104	0	0.0190476	8.79594	1.45439	#NULL!	0	#NULL!	7.34155	7.45414	#NULL!
1	1	4	4	4	5	1	1	1.2473	1	1	19.1057	6.5866	0	123.333	124	0	0.0190476	6.43868	-0.94436	8	0	116	7.38304	5.82003	120.667
1	0	4	4	2	3	3	3	1.2473	1	6	19.5071	5.73106	0	97.3333	100	0	0	4.95551	-0.507908	7.33333	0	92.6667	5.46341	4.81025	95.3333
1	0	4	6	8	2	2	2	0.6634	1	0	30.0848	7.2404	0	131.333	132	0	0.0190476	6.97193	-1.38836	6.66667	0	125.333	8.36029	6.44422	130.667
1	0	5	7	3	4	4	5	1.0013	0	0	26.6849	6.98474	0	129.333	140	0	0.0761905	6.96766	-0.0275304	#NULL!	0	#NULL!	6.99519	6.89513	#NULL!
1	0	8	8	2	1	3	1	1.2473	1	0	21.7113	5.59529	0	126.667	132	0	0	5.17184	#NULL!	12	0	120	6.11414	#NULL!	119.333
1	0	8	9	1	9	2	6	0.8126	1	1	21.2637	7.10337	0	120.667	120	0	0.0761905	6.48312	-0.145408	41.3333	0	79.3333	7.26099	7.11558	84
1	1	7	7	4	5	5	6	1.2473	1	2	21.1186	7.23587	0	140	120	0	0.0571429	8.2407	0.0282955	61.3333	0	78.6667	8.21241	7.68657	92
1	0	1	3	1	1	9	1	0.9649	1	0	20.5712	8.65146	0	142	140	0	0	8.53878	-0.822362	12.6667	0	129.333	9.36114	8.34705	137.333
1	0	5	1	2	1	1	2	0.6634	1	0	20.1171	6.75126	0	#NULL!	144	0	0	6.67658	0.210528	#NULL!	0	132	6.46605	6.04921	131.333
1	0	5	5	4	2	3	2	0.8955	0	5	21.497	6.84406	0	117.333	116	0	0.0190476	6.5656	0.658111	3.33333	0	114	5.90749	5.96913	119.333
1	0	4	3	2	3	1	1	1.2487	0	1	23.2413	8.48957	0	#NULL!	#NULL!	0	0	7.68115	-0.343978	#NULL!	0	#NULL!	8.02513	7.28172	#NULL!
0	1	8	7	2	2	3	2	0.8523	1	0	20.8565	#NULL!	0	140.667	144	0	0	5.60659	#NULL!	4	0	140	#NULL!	4.9663	140.667
0	0	5	6	9	1	2	1	1.0013	0	1	17.854	6.52055	0	#NULL!	#NULL!	0	0	5.94634	-0.41625	#NULL!	0	#NULL!	6.36259	4.92713	#NULL!
0	0	5	3	2	1	2	2	1.2487	0	1	39.4302	6.58643	0	#NULL!	#NULL!	0	0	6.58389	#NULL!	#NULL!	0	#NULL!	#NULL!	6.07016	#NULL!
0	0	8	3	5	4	5	3	1.2473	1	1	17.4323	8.63707	0	96	128	0	0	8.68643	-0.0613847	29.3333	0	98.6667	8.74781	7.65381	96
0	0	4	5	3	5	3	3	0.9649	1	0	21.2746	5.72298	0	#NULL!	#NULL!	0	0	5.62817	0.0321575	#NULL!	0	#NULL!	5.59601	3.91782	#NULL!
0	0	7	6	2	1	3	1	0.8126	1	1	22.2469	7.70066	0	120	128	0	0	6.77215	-0.702074	36	0	92	7.47422	5.49713	106.667
0	0	3	4	1	2	3	1	1.2473	1	0	20.05	#NULL!	0	148.667	144	0	0.0380952	7.4493	0.0379408	18.6667	0	130	7.41136	6.49426	137.333
0	0	3	3	2	3	2	4	0.9075	0	1	21.3834	5.32094	0	124	124	0	0	5.40628	-0.373082	21.3333	0	102.667	5.77937	5.26278	115.333
0	1	3	2	2	2	5	3	0.7971	0	4	18.9048	7.1435	0	100.667	92	0	0	8.33446	1.71223	18.6667	0	82	6.62224	7.41991	96.6667
0	0	3	3	2	2	3	3	0.8041	1	3	18.3371	6.10752	0	82	96	0	0	6.8242	0.0636872	16	0	80	6.91453	6.97822	87.3333
0	0	6	4	7	3	7	3	0.7926	1	2	25.9701	7.89776	1	84.6667	88	0	0	8.03354	0.51089	6	0	82	7.52265	7.83603	88
0	1	3	4	2	2	2	2	1.2487	0	4	25.6321	6.78566	0	136	144	0	0	7.008	0.352007	10	0	134	6.65599	6.22567	138
0	0	4	4	2	1	#NULL!	#NULL!	0.6634	1	5	22.0785	6.95758	0	88	#NULL!	0	0.228571	6.09412	-0.507691	#NULL!	0	#NULL!	6.60181	6.07597	#NULL!
7	0	9	9	4	2	4	5	1.2487	0	7	23.1958	5.6551	0	122.667	132	0.833333	0.990476	5.27403	-0.00606666	51.3333	#NULL!	80.6667	5.2801	3.68507	84.6667
7	0	4	3	1	3	2	1	1.2473	1	5	19.7666	8.82853	0	110.667	112	#NULL!	1.42857	8.47575	0.955625	-3.33333	#NULL!	115.333	7.81235	8.76797	103.333
7	0	6	4	1	1	2	3	0.9075	0	1	18.8862	8.48622	0	#NULL!	#NULL!	#NULL!	0.780952	8.00852	0.795207	#NULL!	#NULL!	#NULL!	7.46602	8.26122	#NULL!
6	1	2	2	3	2	2	2	0.7971	0	3	25.8983	6.87219	0	116	120	#NULL!	0.752381	7.5234	0.82902	24.6667	#NULL!	95.3333	6.99228	7.8213	#NULL!
5	0	3	3	3	3	3	3	0.7018	0	5	18.3571	6.67479	0	#NULL!	152	#NULL!	0	7.35799	1.49612	#NULL!	#NULL!	124.667	5.86187	5.41017	132
5	0	5	4	3	2	3	3	0.8955	0	3	19.0519	7.80255	0	132.667	136	#NULL!	0.333333	8.31671	0.215771	12.6667	#NULL!	123.333	8.21275	8.42853	124.667
5	0	1	9	1	1	3	1	0.8126	1	4	#NULL!	7.90652	0	102	96	#NULL!	0	7.86081	-0.0891108	6	#NULL!	96	7.94992	6.59044	96
4	0	4	4	2	1	2	2	0.7926	1	#NULL!	20.9653	7.73377	0	134	132	0.833333	#NULL!	6.96323	0.226182	32.6667	#NULL!	101.333	6.73705	5.91743	121.333
3	1	5	3	2	1	2	1	1.2487	0	3	20.1925	7.5208	0	108	116	1.33333	0.742857	7.32778	-0.180693	4.66667	#NULL!	111.333	7.60621	7.42552	106
3	0	7	7	5	5	3	4	1.0824	1	6	18.7694	3.99906	0	141.333	140	#NULL!	0.828571	4.89715	-0.440835	0	#NULL!	141.333	5.33798	3.78942	144
3	0	8	5	4	2	2	1	0.8955	0	0	20.9124	6.8897	0	113.333	108	#NULL!	0	7.13298	0.483655	30.6667	#NULL!	82.6667	6.64932	6.42644	90.6667
3	0	4	5	4	5	6	6	1.0013	0	1	29.9369	7.43781	0	140.667	144	#NULL!	0.0571429	6.32327	-0.680358	8	#NULL!	136	7.00363	5.09674	140.667
2	0	5	4	3	1	5	3	0.9649	1	1	18.7085	5.63539	0	128.667	116	#NULL!	0	5.66265	0.525105	10	#NULL!	118.667	5.27799	5.80309	112.667
2	1	5	5	3	5	2	5	0.7018	0	0	22.1346	5.66357	0	140.667	144	#NULL!	0.742857	5.40339	-0.309616	9.33333	#NULL!	134.667	5.713	4.98049	137.333
2	0	3	3	2	2	3	2	1.0013	0	3	21.5887	6.94553	0	135.333	140	#NULL!	0.352381	6.05911	0.0344063	16.6667	#NULL!	123.333	6.02471	5.35405	132
1	0	5	3	2	1	1	1	1.2487	0	7	23.9824	5.98729	0	154.667	140	#NULL!	1.07619	6.20063	0.0115544	39.3333	#NULL!	115.333	6.18907	5.37409	136
1	1	6	4	5	3	5	3	1.2487	0	15	21.6023	6.87316	1	88	100	#NULL!	0.333333	6.86532	-0.0455603	10	#NULL!	90	6.91088	6.49891	92.6667
1	0	6	3	2	1	5	2	1.0824	1	2	18.2409	7.28034	0	124	132	#NULL!	0.0380952	5.97725	-0.321713	22.6667	#NULL!	109.333	6.72288	6.40116	123.333
1	1	7	6	1	1	5	3	0.8955	0	9	#NULL!	6.52516	0	139.333	132	1.5	1.01905	7.04583	0.86414	8	#NULL!	131.333	6.18169	5.5258	136
1	0	7	4	1	1	3	2	0.8955	0	3	23.88	6.33023	0	#NULL!	#NULL!	#NULL!	0.114286	5.86039	-0.208676	#NULL!	#NULL!	#NULL!	6.06906	4.89447	#NULL!
0	#NULL!	4	5	3	5	3	1	1.0013	0	#NULL!	21.9625	7.72435	0	88.6667	100	#NULL!	#NULL!	7.39937	1.00391	22.6667	#NULL!	77.3333	6.64595	7.64986	84.6667
0	1	7	2	1	1	9	1	1.0013	0	4	20.735	7.2775	0	132	120	#NULL!	0.0952381	7.65059	0.343991	-1.33333	#NULL!	133.333	7.3066	7.26325	130.667
0	0	7	5	4	2	4	5	1.0013	0	2	21.2509	7.03995	0	144	132	0.833333	#NULL!	7.38972	-0.406982	15.3333	#NULL!	128.667	7.7967	6.92549	133.333
#NULL!	0	6	6	4	3	4	4	1.2487	0	#NULL!	19.3182	7.3472	0	#NULL!	116	#NULL!	#NULL!	5.8392	-1.12949	#NULL!	#NULL!	86.6667	7.95008	6.82059	92
#NULL!	#NULL!	6	3	7	3	3	1	1.0824	1	#NULL!	14.6084	8.04703	0	117.333	108	#NULL!	#NULL!	7.78616	-0.173973	4.66667	#NULL!	112.667	7.96013	7.3173	116.667
#NULL!	0	7	6	3	3	4	3	1.2473	1	#NULL!	19.7225	7.45017	0	132	124	#NULL!	#NULL!	7.96737	0.913823	#NULL!	#NULL!	#NULL!	7.05355	7.73095	#NULL!
#NULL!	#NULL!	5	5	5	4	2	8	0.8523	1	#NULL!	20.0566	8.12615	0	134.667	132	#NULL!	#NULL!	7.03869	#NULL!	-2.66667	#NULL!	137.333	6.96374	#NULL!	136.667
#NULL!	1	3	1	3	1	3	1	0.7885	0	#NULL!	21.618	5.52258	0	130	124	#NULL!	#NULL!	6.63321	1.11738	47.3333	#NULL!	82.6667	5.51583	4.58885	82.6667
#NULL!	#NULL!	1	3	1	1	1	1	1.2473	1	#NULL!	19.5025	7.63897	0	91.3333	104	#NULL!	#NULL!	7.92552	0.876081	18.6667	#NULL!	85.3333	7.04943	7.73207	86.6667
#NULL!	#NULL!	4	5	2	2	3	1	1.2487	0	#NULL!	26.8378	8.02147	1	89.3333	80	#NULL!	#NULL!	8.97584	0.713178	4	#NULL!	85.3333	8.26266	7.1907	88.6667
#NULL!	1	8	7	2	2	5	4	0.8041	1	2	22.262	8.13824	0	132	140	#NULL!	0.780952	8.31425	-0.470753	#NULL!	#NULL!	#NULL!	8.785	8.1529	#NULL!
#NULL!	#NULL!	5	1	5	1	4	3	0.8126	1	#NULL!	19.8807	4.67769	0	152	144	#NULL!	#NULL!	5.64514	-0.508444	8	#NULL!	144	6.15359	5.28424	146.667
#NULL!	#NULL!	3	2	2	2	2	2	1.2473	1	#NULL!	#NULL!	5.56933	0	#NULL!	#NULL!	#NULL!	#NULL!	5.24039	-0.731061	#NULL!	#NULL!	#NULL!	5.97145	4.65648	#NULL!
#NULL!	#NULL!	3	7	#NULL!	#NULL!	3	7	1.0639	0	#NULL!	#NULL!	7.50882	0	145.333	156	#NULL!	#NULL!	6.87882	-0.915903	26.6667	#NULL!	129.333	7.79472	6.41466	128.667
#NULL!	#NULL!	8	8	2	2	5	3	1.0013	0	#NULL!	20.2647	7.84606	1	#NULL!	#NULL!	#NULL!	#NULL!	7.00503	1.58984	#NULL!	#NULL!	105.333	5.84998	7.43982	130
#NULL!	#NULL!	4	5	4	1	4	1	0.9075	0	#NULL!	30.1976	7.56773	0	#NULL!	#NULL!	#NULL!	#NULL!	8.15102	0.971295	#NULL!	#NULL!	#NULL!	7.17973	7.78152	#NULL!
#NULL!	#NULL!	4	1	2	1	2	1	0.8955	0	#NULL!	#NULL!	7.86958	0	132	128	#NULL!	#NULL!	7.72917	-0.327248	18	#NULL!	114	8.05642	6.45096	120.667
#NULL!	#NULL!	3	7	#NULL!	#NULL!	3	4	0.8126	1	#NULL!	21.6294	#NULL!	0	#NULL!	124	#NULL!	#NULL!	#NULL!	#NULL!	#NULL!	#NULL!	#NULL!	#NULL!	#NULL!	#NULL!
#NULL!	#NULL!	4	3	2	2	3	2	0.9649	1	#NULL!	20.4673	5.02217	0	130	120	#NULL!	#NULL!	5.91501	0.950613	20	#NULL!	110	5.34299	6.2936	121.333
